# Supplementary material for: Chiral molecular 4f qubits by post functionalization
Source: Inorg Chem Front. 2025 Sep 1;12(24):8000–7. doi: 10.1039/d5qi00977d (PMC12401168; doi:10.1039/d5qi00977d)
Supplement: QI-012-D5QI00977D-s002 [file QI-012-D5QI00977D-s002.cif]

# Supplementary Information (SI) for Inorganic Chemistry Frontiers.
# This journal is © the Partner Organisations 2025

####################################################################### 
# 
# This file contains crystal structure data downloaded from the 
# Cambridge Structural Database (CSD) hosted by the Cambridge 
# Crystallographic Data Centre (CCDC).
# 
# Full information about CCDC data access policies and citation 
# guidelines are available at http://www.ccdc.cam.ac.uk/access/V1 
# 
# Audit and citation data items may have been added by the CCDC. 
# Please retain this information to preserve the provenance of 
# this file and to allow appropriate attribution of the data. 
# 
#######################################################################

data_mo_d8v4508_0m
_database_code_depnum_ccdc_archive 'CCDC 2428518'
_audit_update_record             
;
2025-03-03 deposited with the CCDC.	2025-08-26 downloaded from the CCDC.
;
_audit_creation_date             2025-03-03
_audit_creation_method           
;
Olex2 1.5
(compiled 2025.02.27 svn.r83f5de26 for OlexSys, GUI svn.r7172)
;
_shelx_SHELXL_version_number     2018/3
loop_
_audit_author_email
Shh@chem.ku.dk
_chemical_name_common            ?
_chemical_name_systematic        ?
_chemical_formula_moiety         'C57 H60 N7 O3 Y'
_chemical_formula_sum            'C57 H60 N7 O3 Y'
_chemical_formula_weight         980.03
_chemical_absolute_configuration syn
_chemical_melting_point          ?
loop_
_atom_type_symbol
_atom_type_description
_atom_type_scat_dispersion_real
_atom_type_scat_dispersion_imag
_atom_type_scat_source
C C 0.0033 0.0016 'International Tables Vol C Tables 4.2.6.8 and 6.1.1.4'
H H 0.0000 0.0000 'International Tables Vol C Tables 4.2.6.8 and 6.1.1.4'
N N 0.0061 0.0033 'International Tables Vol C Tables 4.2.6.8 and 6.1.1.4'
O O 0.0106 0.0060 'International Tables Vol C Tables 4.2.6.8 and 6.1.1.4'
Y Y -2.7962 3.5667 'International Tables Vol C Tables 4.2.6.8 and 6.1.1.4'

_shelx_space_group_comment       
;
The symmetry employed for this shelxl refinement is uniquely defined
by the following loop, which should always be used as a source of
symmetry information in preference to the above space-group names.
They are only intended as comments.
;
_space_group_crystal_system      orthorhombic
_space_group_IT_number           19
_space_group_name_H-M_alt        'P 21 21 21'
_space_group_name_Hall           'P 2ac 2ab'
loop_
_space_group_symop_operation_xyz
'x, y, z'
'-x+1/2, -y, z+1/2'
'-x, y+1/2, -z+1/2'
'x+1/2, -y+1/2, -z'

_cell_length_a                   12.5882(6)
_cell_length_b                   19.6767(11)
_cell_length_c                   21.2236(12)
_cell_angle_alpha                90
_cell_angle_beta                 90
_cell_angle_gamma                90
_cell_volume                     5257.0(5)
_cell_formula_units_Z            4
_cell_measurement_reflns_used    9989
_cell_measurement_temperature    80
_cell_measurement_theta_max      28.94
_cell_measurement_theta_min      2.63
_shelx_estimated_absorpt_T_max   0.205
_shelx_estimated_absorpt_T_min   0.039
_exptl_absorpt_coefficient_mu    1.159
_exptl_absorpt_correction_T_max  0.7459
_exptl_absorpt_correction_T_min  0.5258
_exptl_absorpt_correction_type   multi-scan
_exptl_absorpt_process_details   
'SADABS-2016/2 (Bruker,2016/2) was used for absorption correction. wR2(int) was 0.1125 before and 0.0851 after correction. The Ratio of minimum to maximum transmission is 0.7049. The \l/2 correction factor is Not present.'
_exptl_absorpt_special_details   ?
_exptl_crystal_colour            'clear light yellow'
_exptl_crystal_colour_lustre     clear
_exptl_crystal_colour_modifier   light
_exptl_crystal_colour_primary    yellow
_exptl_crystal_density_diffrn    1.238
_exptl_crystal_density_meas      ?
_exptl_crystal_density_method    ?
_exptl_crystal_description       plank
_exptl_crystal_F_000             2056
_exptl_crystal_preparation       'described in paper'
_exptl_crystal_recrystallization_method 'described in paper'
_exptl_crystal_size_max          8
_exptl_crystal_size_mid          3
_exptl_crystal_size_min          2
_exptl_transmission_factor_max   ?
_exptl_transmission_factor_min   ?
_diffrn_reflns_av_R_equivalents  0.0585
_diffrn_reflns_av_unetI/netI     0.0634
_diffrn_reflns_Laue_measured_fraction_full 0.999
_diffrn_reflns_Laue_measured_fraction_max 0.999
_diffrn_reflns_limit_h_max       15
_diffrn_reflns_limit_h_min       -15
_diffrn_reflns_limit_k_max       23
_diffrn_reflns_limit_k_min       -23
_diffrn_reflns_limit_l_max       25
_diffrn_reflns_limit_l_min       -25
_diffrn_reflns_number            46974
_diffrn_reflns_point_group_measured_fraction_full 0.989
_diffrn_reflns_point_group_measured_fraction_max 0.990
_diffrn_reflns_theta_full        25.242
_diffrn_reflns_theta_max         25.681
_diffrn_reflns_theta_min         2.070
_diffrn_ambient_temperature      80
_diffrn_detector_area_resol_mean ?
_diffrn_measured_fraction_theta_full 0.999
_diffrn_measured_fraction_theta_max 0.999
_diffrn_measurement_device_type  'Bruker APEX-II CCD'
_diffrn_measurement_method       '\f and \w scans'
_diffrn_radiation_type           MoK\a
_diffrn_radiation_wavelength     0.71073
_diffrn_source                   ?
_diffrn_source_current           1.0
_diffrn_source_power             0.05
_diffrn_source_voltage           50.0
_diffrn_special_details          ?
_diffrn_standards_number         0
_reflns_Friedel_coverage         0.793
_reflns_Friedel_fraction_full    0.978
_reflns_Friedel_fraction_max     0.979
_reflns_number_gt                8491
_reflns_number_total             9881
_reflns_special_details          
;
 Reflections were merged by SHELXL according to the crystal
 class for the calculation of statistics and refinement.
 
 _reflns_Friedel_fraction is defined as the number of unique
 Friedel pairs measured divided by the number that would be
 possible theoretically, ignoring centric projections and
 systematic absences.
;
_reflns_threshold_expression     'I > 2\s(I)'
_computing_cell_refinement       'SAINT V8.40A (Bruker, 2019)'
_computing_data_collection       ?
_computing_data_reduction        'SAINT V8.40A (Bruker, 2019)'
_computing_molecular_graphics    'Olex2 1.5 (Dolomanov et al., 2009)'
_computing_publication_material  'Olex2 1.5 (Dolomanov et al., 2009)'
_computing_structure_refinement  'SHELXL 2018/3 (Sheldrick, 2015)'
_computing_structure_solution    'SHELXT 2018/2 (Sheldrick, 2018)'
_refine_diff_density_max         0.374
_refine_diff_density_min         -0.302
_refine_diff_density_rms         0.051
_refine_ls_abs_structure_details 
;
 Flack x determined using 3263 quotients [(I+)-(I-)]/[(I+)+(I-)]
 (Parsons, Flack and Wagner, Acta Cryst. B69 (2013) 249-259).
;
_refine_ls_abs_structure_Flack   -0.010(3)
_refine_ls_extinction_coef       .
_refine_ls_extinction_method     none
_refine_ls_goodness_of_fit_ref   1.005
_refine_ls_hydrogen_treatment    constr
_refine_ls_matrix_type           full
_refine_ls_number_parameters     619
_refine_ls_number_reflns         9881
_refine_ls_number_restraints     0
_refine_ls_R_factor_all          0.0446
_refine_ls_R_factor_gt           0.0313
_refine_ls_restrained_S_all      1.005
_refine_ls_shift/su_max          0.001
_refine_ls_shift/su_mean         0.000
_refine_ls_structure_factor_coef Fsqd
_refine_ls_weighting_details     
'w=1/[\s^2^(Fo^2^)+(0.0174P)^2^] where P=(Fo^2^+2Fc^2^)/3'
_refine_ls_weighting_scheme      calc
_refine_ls_wR_factor_gt          0.0652
_refine_ls_wR_factor_ref         0.0695
_refine_special_details          ?
_olex2_refinement_description    
;
1. Fixed Uiso
 At 1.2 times of:
  All C(H) groups, All C(H,H) groups
 At 1.5 times of:
  All C(H,H,H) groups
2.a Ternary CH refined with riding coordinates:
 C00D(H00D), C017(H017), C019(H019)
2.b Secondary CH2 refined with riding coordinates:
 C00Q(H00A,H00B), C00U(H00C,H00E), C00W(H00F,H00G), C011(H01A,H01B), C018(H01C,
 H01D), C01O(H01W,H01X)
2.c Aromatic/amide H refined with riding coordinates:
 C00H(H00H), C00L(H00L), C00M(H00M), C00O(H00O), C00P(H00P), C00R(H00R),
 C00S(H00S), C00T(H00T), C00X(H00X), C00Z(H00Z), C015(H015), C016(H016),
 C01A(H01E), C01D(H01I), C01F(H01J), C01G(H01K), C01H(H01L), C01J(H01P),
 C01K(H01Q), C01M(H01U), C01N(H01V), C01P(H01Y), C01Q(H01Z), C01R(H01),
 C01S(H1), C01T(H2), C01W(H5)
2.d Idealised Me refined as rotating group:
 C00Y(H00I,H00J,H00K), C01B(H01F,H01G,H01H), C01I(H01M,H01N,H01O), C01L(H01R,
 H01S,H01T), C01U(H3,H,HA), C01V(H4,HB,HC)
;
_atom_sites_solution_hydrogens   geom
_atom_sites_solution_primary     dual
_atom_sites_solution_secondary   ?
loop_
_atom_site_label
_atom_site_type_symbol
_atom_site_fract_x
_atom_site_fract_y
_atom_site_fract_z
_atom_site_U_iso_or_equiv
_atom_site_adp_type
_atom_site_occupancy
_atom_site_site_symmetry_order
_atom_site_calc_flag
_atom_site_refinement_flags_posn
_atom_site_refinement_flags_adp
_atom_site_refinement_flags_occupancy
_atom_site_disorder_assembly
_atom_site_disorder_group
Y001 Y 0.55669(2) 0.30201(2) 0.45831(2) 0.01664(8) Uani 1 1 d . . . . .
O002 O 0.41658(16) 0.33692(11) 0.50904(11) 0.0199(5) Uani 1 1 d . . . . .
O003 O 0.65111(15) 0.30379(11) 0.54414(11) 0.0208(5) Uani 1 1 d . . . . .
O004 O 0.58900(16) 0.40802(11) 0.43662(12) 0.0205(6) Uani 1 1 d . . . . .
N005 N 0.71877(19) 0.30346(15) 0.39576(13) 0.0196(6) Uani 1 1 d . . . . .
N006 N 0.4177(2) 0.31559(14) 0.37821(14) 0.0210(7) Uani 1 1 d . . . . .
N007 N 0.5398(2) 0.60760(12) 0.46783(15) 0.0235(7) Uani 1 1 d . . . . .
N008 N 0.52783(19) 0.19171(14) 0.51133(15) 0.0242(7) Uani 1 1 d . . . . .
N009 N 0.3317(2) 0.45249(14) 0.65631(14) 0.0211(7) Uani 1 1 d . . . . .
N00A N 0.7465(2) 0.43301(16) 0.68061(16) 0.0281(7) Uani 1 1 d . . . . .
N00B N 0.5585(2) 0.20154(14) 0.37710(14) 0.0252(6) Uani 1 1 d . . . . .
C00C C 0.6783(2) 0.32242(16) 0.65246(17) 0.0199(8) Uani 1 1 d . . . . .
C00D C 0.3939(3) 0.44476(17) 0.71486(17) 0.0221(8) Uani 1 1 d . . . . .
H00D H 0.465881 0.426513 0.704218 0.027 Uiso 1 1 calc R U . . .
C00E C 0.7591(2) 0.42470(17) 0.38956(17) 0.0191(7) Uani 1 1 d . . . . .
C00F C 0.3080(2) 0.39693(17) 0.43528(17) 0.0190(8) Uani 1 1 d . . . . .
C00G C 0.3204(2) 0.43233(15) 0.54462(18) 0.0182(7) Uani 1 1 d . . . . .
C00H C 0.3703(2) 0.42600(16) 0.60667(17) 0.0193(7) Uani 1 1 d . . . . .
H00H H 0.434562 0.400934 0.610010 0.023 Uiso 1 1 calc R U . . .
C00I C 0.3514(2) 0.38694(17) 0.49637(17) 0.0198(8) Uani 1 1 d . . . . .
C00J C 0.6402(2) 0.28285(16) 0.60186(18) 0.0188(8) Uani 1 1 d . . . . .
C00K C 0.6635(2) 0.44877(17) 0.41768(16) 0.0173(7) Uani 1 1 d . . . . .
C00L C 0.7185(2) 0.39150(17) 0.63856(18) 0.0220(8) Uani 1 1 d . . . . .
H00L H 0.723446 0.405248 0.595755 0.026 Uiso 1 1 calc R U . . .
C00M C 0.8353(3) 0.47125(17) 0.36887(18) 0.0240(8) Uani 1 1 d . . . . .
H00M H 0.898424 0.454296 0.349978 0.029 Uiso 1 1 calc R U . . .
C00N C 0.8233(3) 0.54092(18) 0.37462(19) 0.0259(8) Uani 1 1 d . . . . .
C00O C 0.2335(3) 0.44868(18) 0.42564(18) 0.0230(8) Uani 1 1 d . . . . .
H00O H 0.203262 0.453832 0.384905 0.028 Uiso 1 1 calc R U . . .
C00P C 0.6759(3) 0.29833(19) 0.71381(17) 0.0262(8) Uani 1 1 d . . . . .
H00P H 0.704160 0.325551 0.746746 0.031 Uiso 1 1 calc R U . . .
C00Q C 0.7491(3) 0.23428(17) 0.37630(19) 0.0248(8) Uani 1 1 d . . . . .
H00A H 0.762771 0.205698 0.413817 0.030 Uiso 1 1 calc R U . . .
H00B H 0.814489 0.235706 0.350454 0.030 Uiso 1 1 calc R U . . .
C00R C 0.2471(2) 0.48355(17) 0.53214(18) 0.0228(8) Uani 1 1 d . . . . .
H00R H 0.227063 0.513402 0.565252 0.027 Uiso 1 1 calc R U . . .
C00S C 0.5514(3) 0.54628(14) 0.45106(16) 0.0198(7) Uani 1 1 d . . . . .
H00S H 0.493859 0.515699 0.456811 0.024 Uiso 1 1 calc R U . . .
C00T C 0.7776(3) 0.35334(18) 0.37804(18) 0.0215(8) Uani 1 1 d . . . . .
H00T H 0.839753 0.342065 0.354920 0.026 Uiso 1 1 calc R U . . .
C00U C 0.4853(3) 0.13896(17) 0.4695(2) 0.0307(9) Uani 1 1 d . . . . .
H00C H 0.411595 0.150302 0.456988 0.037 Uiso 1 1 calc R U . . .
H00E H 0.484603 0.094503 0.491328 0.037 Uiso 1 1 calc R U . . .
C00V C 0.6502(2) 0.52044(16) 0.42308(17) 0.0195(7) Uani 1 1 d . . . . .
C00W C 0.6579(3) 0.2050(2) 0.33821(19) 0.0294(9) Uani 1 1 d . . . . .
H00F H 0.645255 0.233735 0.300677 0.035 Uiso 1 1 calc R U . . .
H00G H 0.676969 0.158809 0.323521 0.035 Uiso 1 1 calc R U . . .
C00X C 0.5464(3) 0.17539(16) 0.56878(19) 0.0250(8) Uani 1 1 d . . . . .
H00X H 0.529330 0.130268 0.581075 0.030 Uiso 1 1 calc R U . . .
C00Y C 0.4060(3) 0.51516(18) 0.7440(2) 0.0291(9) Uani 1 1 d . . . . .
H00I H 0.448111 0.544032 0.715857 0.044 Uiso 1 1 calc R U . . .
H00J H 0.442058 0.511262 0.784776 0.044 Uiso 1 1 calc R U . . .
H00K H 0.335662 0.535429 0.750116 0.044 Uiso 1 1 calc R U . . .
C00Z C 0.3365(3) 0.35500(17) 0.38153(18) 0.0214(8) Uani 1 1 d . . . . .
H00Z H 0.291257 0.356897 0.345756 0.026 Uiso 1 1 calc R U . . .
C010 C 0.5909(2) 0.21944(16) 0.61665(18) 0.0226(8) Uani 1 1 d . . . . .
C011 C 0.5563(3) 0.13565(16) 0.41169(19) 0.0318(9) Uani 1 1 d . . . . .
H01A H 0.629427 0.123633 0.424842 0.038 Uiso 1 1 calc R U . . .
H01B H 0.530350 0.099481 0.383164 0.038 Uiso 1 1 calc R U . . .
C012 C 0.6321(3) 0.23410(19) 0.72834(19) 0.0301(9) Uani 1 1 d . . . . .
C013 C 0.2021(2) 0.49251(18) 0.47277(18) 0.0255(9) Uani 1 1 d . . . . .
C014 C 0.4071(2) 0.69777(19) 0.48455(17) 0.0251(8) Uani 1 1 d . . . . .
C015 C 0.5895(3) 0.1971(2) 0.67927(18) 0.0287(8) Uani 1 1 d . . . . .
H015 H 0.557695 0.154462 0.688399 0.034 Uiso 1 1 calc R U . . .
C016 C 0.7291(3) 0.56360(18) 0.40170(18) 0.0244(8) Uani 1 1 d . . . . .
H016 H 0.718416 0.611198 0.405717 0.029 Uiso 1 1 calc R U . . .
C017 C 0.4384(3) 0.62461(16) 0.49753(17) 0.0250(8) Uani 1 1 d . . . . .
H017 H 0.381964 0.593724 0.480799 0.030 Uiso 1 1 calc R U . . .
C018 C 0.4639(3) 0.20555(18) 0.33536(19) 0.0301(9) Uani 1 1 d . . . . .
H01C H 0.402431 0.184181 0.356667 0.036 Uiso 1 1 calc R U . . .
H01D H 0.478007 0.179962 0.296078 0.036 Uiso 1 1 calc R U . . .
C019 C 0.7802(3) 0.50041(18) 0.6587(2) 0.0284(9) Uani 1 1 d . . . . .
H019 H 0.786529 0.499782 0.611748 0.034 Uiso 1 1 calc R U . . .
C01A C 0.2419(3) 0.41042(19) 0.78699(18) 0.0297(9) Uani 1 1 d . . . . .
H01E H 0.211002 0.453896 0.780425 0.036 Uiso 1 1 calc R U . . .
C01B C 0.9047(3) 0.5906(2) 0.3498(2) 0.0404(11) Uani 1 1 d . . . . .
H01F H 0.976126 0.571884 0.355900 0.061 Uiso 1 1 calc R U . . .
H01G H 0.898490 0.633703 0.372647 0.061 Uiso 1 1 calc R U . . .
H01H H 0.892337 0.598421 0.304806 0.061 Uiso 1 1 calc R U . . .
C01C C 0.8868(3) 0.51899(17) 0.68694(18) 0.0236(8) Uani 1 1 d . . . . .
C01D C 1.0664(3) 0.55768(19) 0.6748(2) 0.0367(10) Uani 1 1 d . . . . .
H01I H 1.123639 0.570150 0.647978 0.044 Uiso 1 1 calc R U . . .
C01E C 0.3377(3) 0.39500(17) 0.75814(17) 0.0231(8) Uani 1 1 d . . . . .
C01F C 0.3071(3) 0.7207(2) 0.5008(2) 0.0367(10) Uani 1 1 d . . . . .
H01J H 0.257909 0.690145 0.519429 0.044 Uiso 1 1 calc R U . . .
C01G C 0.9705(3) 0.53756(17) 0.64892(19) 0.0299(9) Uani 1 1 d . . . . .
H01K H 0.962283 0.536571 0.604432 0.036 Uiso 1 1 calc R U . . .
C01H C 0.2771(3) 0.7877(2) 0.4903(2) 0.0416(11) Uani 1 1 d . . . . .
H01L H 0.207925 0.802445 0.501823 0.050 Uiso 1 1 calc R U . . .
C01I C 0.6951(3) 0.5520(2) 0.6778(2) 0.0414(11) Uani 1 1 d . . . . .
H01M H 0.628122 0.540948 0.656591 0.062 Uiso 1 1 calc R U . . .
H01N H 0.717875 0.597741 0.665502 0.062 Uiso 1 1 calc R U . . .
H01O H 0.684717 0.550357 0.723545 0.062 Uiso 1 1 calc R U . . .
C01J C 0.9017(3) 0.5191(2) 0.7522(2) 0.0321(9) Uani 1 1 d . . . . .
H01P H 0.845619 0.504995 0.779188 0.039 Uiso 1 1 calc R U . . .
C01K C 0.9973(3) 0.5396(2) 0.7778(2) 0.0381(10) Uani 1 1 d . . . . .
H01Q H 1.006433 0.539889 0.822199 0.046 Uiso 1 1 calc R U . . .
C01L C 0.1219(3) 0.54840(19) 0.4604(2) 0.0372(9) Uani 1 1 d . . . . .
H01R H 0.141473 0.572891 0.421935 0.056 Uiso 1 1 calc R U . . .
H01S H 0.121216 0.580049 0.496079 0.056 Uiso 1 1 calc R U . . .
H01T H 0.051113 0.528404 0.455284 0.056 Uiso 1 1 calc R U . . .
C01M C 0.3463(3) 0.8323(2) 0.4637(3) 0.0492(12) Uani 1 1 d . . . . .
H01U H 0.326639 0.878445 0.457875 0.059 Uiso 1 1 calc R U . . .
C01N C 1.0793(3) 0.5597(2) 0.7392(2) 0.0364(10) Uani 1 1 d . . . . .
H01V H 1.144448 0.574820 0.756929 0.044 Uiso 1 1 calc R U . . .
C01O C 0.4369(3) 0.27881(17) 0.31914(17) 0.0271(8) Uani 1 1 d . . . . .
H01W H 0.496498 0.300008 0.295870 0.033 Uiso 1 1 calc R U . . .
H01X H 0.372798 0.280420 0.292188 0.033 Uiso 1 1 calc R U . . .
C01P C 0.2342(4) 0.2999(3) 0.8343(2) 0.0499(12) Uani 1 1 d . . . . .
H01Y H 0.198436 0.267305 0.859611 0.060 Uiso 1 1 calc R U . . .
C01Q C 0.4755(3) 0.74311(18) 0.4557(2) 0.0403(10) Uani 1 1 d . . . . .
H01Z H 0.544013 0.728394 0.442790 0.048 Uiso 1 1 calc R U . . .
C01R C 0.1902(4) 0.3639(2) 0.8252(2) 0.0424(11) Uani 1 1 d . . . . .
H01 H 0.125052 0.375671 0.845026 0.051 Uiso 1 1 calc R U . . .
C01S C 0.3809(3) 0.33084(19) 0.7684(2) 0.0331(10) Uani 1 1 d . . . . .
H1 H 0.446486 0.318867 0.749210 0.040 Uiso 1 1 calc R U . . .
C01T C 0.3286(4) 0.2841(2) 0.8067(2) 0.0466(12) Uani 1 1 d . . . . .
H2 H 0.359289 0.240584 0.813737 0.056 Uiso 1 1 calc R U . . .
C01U C 0.4500(4) 0.61312(19) 0.56877(19) 0.0398(10) Uani 1 1 d . . . . .
H3 H 0.464414 0.564969 0.576896 0.060 Uiso 1 1 calc R U . . .
H H 0.384013 0.626362 0.590007 0.060 Uiso 1 1 calc R U . . .
HA H 0.508855 0.640684 0.584856 0.060 Uiso 1 1 calc R U . . .
C01V C 0.6325(4) 0.2088(2) 0.7953(2) 0.0482(12) Uani 1 1 d . . . . .
H4 H 0.705897 0.201451 0.809059 0.072 Uiso 1 1 calc R U . . .
HB H 0.593229 0.165826 0.797696 0.072 Uiso 1 1 calc R U . . .
HC H 0.598565 0.242504 0.822637 0.072 Uiso 1 1 calc R U . . .
C01W C 0.4448(3) 0.81001(18) 0.4454(2) 0.0506(12) Uani 1 1 d . . . . .
H5 H 0.492517 0.840646 0.425505 0.061 Uiso 1 1 calc R U . . .

loop_
_atom_site_aniso_label
_atom_site_aniso_U_11
_atom_site_aniso_U_22
_atom_site_aniso_U_33
_atom_site_aniso_U_23
_atom_site_aniso_U_13
_atom_site_aniso_U_12
Y001 0.01643(13) 0.01418(13) 0.01931(16) -0.00200(15) 0.00020(15) 0.00003(13)
O002 0.0216(12) 0.0199(12) 0.0182(14) 0.0030(10) 0.0019(9) 0.0043(9)
O003 0.0203(10) 0.0217(11) 0.0204(12) 0.0039(13) -0.0015(10) -0.0048(10)
O004 0.0180(11) 0.0162(11) 0.0273(15) -0.0008(10) 0.0048(9) -0.0007(9)
N005 0.0196(13) 0.0191(14) 0.0202(16) -0.0035(15) 0.0002(11) 0.0033(13)
N006 0.0223(14) 0.0226(16) 0.0181(16) -0.0042(12) -0.0003(11) -0.0027(11)
N007 0.0254(15) 0.0166(13) 0.0286(19) -0.0010(13) 0.0007(14) 0.0016(11)
N008 0.0205(14) 0.0161(14) 0.0360(19) -0.0023(15) -0.0020(12) -0.0011(12)
N009 0.0204(14) 0.0242(16) 0.0187(18) -0.0006(13) 0.0002(13) 0.0047(12)
N00A 0.0322(17) 0.0274(17) 0.0247(19) 0.0013(15) -0.0030(14) -0.0061(14)
N00B 0.0233(12) 0.0200(13) 0.0322(17) -0.0071(14) -0.0023(14) 0.0023(15)
C00C 0.0174(16) 0.0227(18) 0.020(2) 0.0035(14) 0.0022(14) 0.0035(13)
C00D 0.0199(16) 0.0261(19) 0.020(2) -0.0035(16) -0.0015(15) 0.0041(14)
C00E 0.0162(15) 0.0231(18) 0.018(2) 0.0019(15) -0.0022(14) 0.0004(14)
C00F 0.0178(16) 0.0234(18) 0.016(2) 0.0013(15) 0.0013(13) -0.0021(14)
C00G 0.0170(14) 0.0205(16) 0.0170(18) -0.0029(16) 0.0041(15) -0.0010(12)
C00H 0.0161(15) 0.0178(17) 0.024(2) 0.0027(16) 0.0003(14) 0.0033(13)
C00I 0.0149(15) 0.0212(18) 0.023(2) 0.0028(15) 0.0036(14) -0.0017(14)
C00J 0.0117(15) 0.0215(18) 0.023(2) 0.0039(15) 0.0031(14) 0.0042(12)
C00K 0.0176(16) 0.0206(17) 0.0137(19) 0.0002(14) -0.0001(14) -0.0030(14)
C00L 0.0177(16) 0.0259(19) 0.022(2) 0.0049(16) 0.0000(15) 0.0022(14)
C00M 0.0174(16) 0.030(2) 0.025(2) 0.0068(16) 0.0027(15) 0.0041(14)
C00N 0.0208(17) 0.030(2) 0.027(2) 0.0086(17) -0.0009(16) -0.0043(15)
C00O 0.0195(17) 0.028(2) 0.022(2) 0.0039(17) -0.0014(15) 0.0005(15)
C00P 0.0295(17) 0.0256(18) 0.024(2) 0.0019(18) 0.0030(15) 0.0088(17)
C00Q 0.0237(17) 0.0212(19) 0.029(2) -0.0071(17) 0.0024(16) 0.0081(14)
C00R 0.0231(16) 0.0224(17) 0.023(2) -0.0001(16) 0.0036(16) 0.0025(13)
C00S 0.0240(15) 0.0153(14) 0.0201(19) 0.0009(14) 0.0014(17) -0.0018(14)
C00T 0.0144(16) 0.031(2) 0.018(2) -0.0023(17) -0.0016(15) 0.0052(14)
C00U 0.0326(18) 0.0154(17) 0.044(3) -0.0024(18) -0.0075(18) -0.0049(14)
C00V 0.0201(16) 0.0187(17) 0.020(2) 0.0010(15) -0.0026(14) -0.0016(14)
C00W 0.0295(18) 0.026(2) 0.032(2) -0.0146(19) 0.0034(16) 0.0041(17)
C00X 0.0192(17) 0.0161(16) 0.040(2) 0.0042(15) 0.0047(17) 0.0005(14)
C00Y 0.0304(19) 0.0253(19) 0.032(2) -0.0039(17) -0.0019(16) -0.0008(15)
C00Z 0.0184(16) 0.0279(19) 0.018(2) 0.0006(16) -0.0041(15) -0.0019(14)
C010 0.0177(16) 0.0211(18) 0.029(2) 0.0055(15) 0.0062(14) 0.0052(12)
C011 0.0374(19) 0.0167(17) 0.041(2) -0.0079(16) -0.008(2) -0.0015(18)
C012 0.035(2) 0.028(2) 0.027(2) 0.0075(18) 0.0115(17) 0.0097(17)
C013 0.0177(16) 0.0276(19) 0.031(3) 0.0053(17) 0.0003(15) 0.0063(14)
C014 0.0295(17) 0.0195(16) 0.026(2) -0.0062(17) -0.0053(14) 0.0003(16)
C015 0.0299(18) 0.0210(17) 0.035(2) 0.0079(19) 0.0118(15) 0.0062(16)
C016 0.0241(18) 0.0209(18) 0.028(2) 0.0045(16) -0.0034(16) -0.0022(14)
C017 0.0316(17) 0.0176(16) 0.026(2) -0.0045(14) 0.0057(18) -0.0009(16)
C018 0.030(2) 0.027(2) 0.033(2) -0.0134(18) -0.0076(16) -0.0029(17)
C019 0.037(2) 0.024(2) 0.024(2) 0.0025(17) -0.0042(17) -0.0040(16)
C01A 0.038(2) 0.029(2) 0.022(2) -0.0033(17) 0.0045(17) -0.0002(16)
C01B 0.0252(19) 0.034(2) 0.063(3) 0.021(2) 0.0049(19) -0.0044(16)
C01C 0.0302(18) 0.0149(17) 0.026(2) -0.0015(15) 0.0007(16) 0.0022(14)
C01D 0.030(2) 0.037(2) 0.043(3) -0.0102(19) 0.013(2) -0.0019(18)
C01E 0.0301(18) 0.0236(18) 0.016(2) -0.0029(15) -0.0080(15) -0.0005(15)
C01F 0.038(2) 0.034(2) 0.038(3) -0.0045(19) 0.0125(19) 0.0071(17)
C01G 0.040(2) 0.0265(19) 0.024(2) -0.0052(17) 0.0057(17) -0.0031(16)
C01H 0.042(2) 0.037(3) 0.047(3) -0.009(2) 0.005(2) 0.0156(19)
C01I 0.032(2) 0.037(2) 0.055(3) 0.004(2) -0.010(2) 0.0032(18)
C01J 0.0289(19) 0.040(2) 0.027(2) 0.0003(19) 0.0018(17) -0.0033(17)
C01K 0.035(2) 0.048(3) 0.032(3) -0.002(2) -0.0061(19) -0.0035(19)
C01L 0.037(2) 0.038(2) 0.036(2) 0.001(2) -0.004(2) 0.0163(17)
C01M 0.054(3) 0.0219(19) 0.072(4) -0.007(2) -0.014(3) 0.0112(19)
C01N 0.024(2) 0.040(2) 0.045(3) -0.007(2) -0.0015(18) 0.0033(16)
C01O 0.0233(17) 0.0361(19) 0.022(2) -0.0106(15) -0.0024(17) 0.0008(16)
C01P 0.063(3) 0.054(3) 0.033(3) 0.013(3) 0.000(2) -0.016(3)
C01Q 0.0269(18) 0.0264(19) 0.068(3) 0.002(2) -0.003(2) 0.0014(14)
C01R 0.053(3) 0.044(3) 0.031(3) -0.004(2) 0.009(2) -0.008(2)
C01S 0.035(2) 0.0267(19) 0.038(3) -0.0018(18) -0.0114(18) 0.0029(16)
C01T 0.055(3) 0.028(2) 0.057(3) 0.012(2) -0.016(2) -0.0016(19)
C01U 0.057(3) 0.033(2) 0.029(2) -0.0003(18) 0.005(2) 0.009(2)
C01V 0.077(3) 0.037(3) 0.030(3) 0.012(2) 0.012(2) 0.010(2)
C01W 0.042(2) 0.0237(19) 0.086(4) 0.009(2) -0.003(3) 0.000(2)

_geom_special_details            
;
 All esds (except the esd in the dihedral angle between two l.s. planes)
 are estimated using the full covariance matrix.  The cell esds are taken
 into account individually in the estimation of esds in distances, angles
 and torsion angles; correlations between esds in cell parameters are only
 used when they are defined by crystal symmetry.  An approximate (isotropic)
 treatment of cell esds is used for estimating esds involving l.s. planes.
;
loop_
_geom_bond_atom_site_label_1
_geom_bond_atom_site_label_2
_geom_bond_distance
_geom_bond_site_symmetry_2
_geom_bond_publ_flag
Y001 O002 2.178(2) . ?
Y001 O003 2.175(2) . ?
Y001 O004 2.175(2) . ?
Y001 N005 2.434(3) . ?
Y001 N006 2.454(3) . ?
Y001 N008 2.472(3) . ?
Y001 N00B 2.623(3) . ?
O002 C00I 1.309(4) . ?
O003 C00J 1.300(4) . ?
O004 C00K 1.298(4) . ?
N005 C00Q 1.473(4) . ?
N005 C00T 1.286(4) . ?
N006 C00Z 1.285(4) . ?
N006 C01O 1.468(4) . ?
N007 C00S 1.266(4) . ?
N007 C017 1.462(5) . ?
N008 C00U 1.467(4) . ?
N008 C00X 1.282(4) . ?
N009 C00D 1.477(4) . ?
N009 C00H 1.272(4) . ?
N00A C00L 1.260(5) . ?
N00A C019 1.468(5) . ?
N00B C00W 1.501(4) . ?
N00B C011 1.490(4) . ?
N00B C018 1.486(4) . ?
C00C C00J 1.411(5) . ?
C00C C00L 1.480(5) . ?
C00C C00P 1.386(5) . ?
C00D H00D 1.0000 . ?
C00D C00Y 1.525(5) . ?
C00D C01E 1.518(5) . ?
C00E C00K 1.424(4) . ?
C00E C00M 1.397(4) . ?
C00E C00T 1.444(5) . ?
C00F C00I 1.421(5) . ?
C00F C00O 1.399(5) . ?
C00F C00Z 1.453(5) . ?
C00G C00H 1.464(5) . ?
C00G C00I 1.414(5) . ?
C00G C00R 1.392(4) . ?
C00H H00H 0.9500 . ?
C00J C010 1.428(4) . ?
C00K C00V 1.425(5) . ?
C00L H00L 0.9500 . ?
C00M H00M 0.9500 . ?
C00M C00N 1.385(5) . ?
C00N C016 1.391(5) . ?
C00N C01B 1.511(5) . ?
C00O H00O 0.9500 . ?
C00O C013 1.379(5) . ?
C00P H00P 0.9500 . ?
C00P C012 1.413(5) . ?
C00Q H00A 0.9900 . ?
C00Q H00B 0.9900 . ?
C00Q C00W 1.517(5) . ?
C00R H00R 0.9500 . ?
C00R C013 1.393(5) . ?
C00S H00S 0.9500 . ?
C00S C00V 1.469(4) . ?
C00T H00T 0.9500 . ?
C00U H00C 0.9900 . ?
C00U H00E 0.9900 . ?
C00U C011 1.520(5) . ?
C00V C016 1.383(5) . ?
C00W H00F 0.9900 . ?
C00W H00G 0.9900 . ?
C00X H00X 0.9500 . ?
C00X C010 1.448(5) . ?
C00Y H00I 0.9800 . ?
C00Y H00J 0.9800 . ?
C00Y H00K 0.9800 . ?
C00Z H00Z 0.9500 . ?
C010 C015 1.400(5) . ?
C011 H01A 0.9900 . ?
C011 H01B 0.9900 . ?
C012 C015 1.379(5) . ?
C012 C01V 1.506(6) . ?
C013 C01L 1.516(4) . ?
C014 C017 1.518(5) . ?
C014 C01F 1.381(5) . ?
C014 C01Q 1.383(5) . ?
C015 H015 0.9500 . ?
C016 H016 0.9500 . ?
C017 H017 1.0000 . ?
C017 C01U 1.536(5) . ?
C018 H01C 0.9900 . ?
C018 H01D 0.9900 . ?
C018 C01O 1.520(5) . ?
C019 H019 1.0000 . ?
C019 C01C 1.514(5) . ?
C019 C01I 1.531(5) . ?
C01A H01E 0.9500 . ?
C01A C01E 1.386(5) . ?
C01A C01R 1.386(5) . ?
C01B H01F 0.9800 . ?
C01B H01G 0.9800 . ?
C01B H01H 0.9800 . ?
C01C C01G 1.376(5) . ?
C01C C01J 1.398(6) . ?
C01D H01I 0.9500 . ?
C01D C01G 1.385(5) . ?
C01D C01N 1.378(6) . ?
C01E C01S 1.392(5) . ?
C01F H01J 0.9500 . ?
C01F C01H 1.389(5) . ?
C01G H01K 0.9500 . ?
C01H H01L 0.9500 . ?
C01H C01M 1.359(6) . ?
C01I H01M 0.9800 . ?
C01I H01N 0.9800 . ?
C01I H01O 0.9800 . ?
C01J H01P 0.9500 . ?
C01J C01K 1.380(5) . ?
C01K H01Q 0.9500 . ?
C01K C01N 1.375(6) . ?
C01L H01R 0.9800 . ?
C01L H01S 0.9800 . ?
C01L H01T 0.9800 . ?
C01M H01U 0.9500 . ?
C01M C01W 1.371(6) . ?
C01N H01V 0.9500 . ?
C01O H01W 0.9900 . ?
C01O H01X 0.9900 . ?
C01P H01Y 0.9500 . ?
C01P C01R 1.389(6) . ?
C01P C01T 1.361(6) . ?
C01Q H01Z 0.9500 . ?
C01Q C01W 1.389(5) . ?
C01R H01 0.9500 . ?
C01S H1 0.9500 . ?
C01S C01T 1.394(6) . ?
C01T H2 0.9500 . ?
C01U H3 0.9800 . ?
C01U H 0.9800 . ?
C01U HA 0.9800 . ?
C01V H4 0.9800 . ?
C01V HB 0.9800 . ?
C01V HC 0.9800 . ?
C01W H5 0.9500 . ?

loop_
_geom_angle_atom_site_label_1
_geom_angle_atom_site_label_2
_geom_angle_atom_site_label_3
_geom_angle
_geom_angle_site_symmetry_1
_geom_angle_site_symmetry_3
_geom_angle_publ_flag
O002 Y001 N005 160.87(9) . . ?
O002 Y001 N006 74.38(9) . . ?
O002 Y001 N008 86.15(9) . . ?
O002 Y001 N00B 124.72(9) . . ?
O003 Y001 O002 91.34(8) . . ?
O003 Y001 N005 89.91(9) . . ?
O003 Y001 N006 165.43(9) . . ?
O003 Y001 N008 73.33(9) . . ?
O003 Y001 N00B 123.90(8) . . ?
O004 Y001 O002 87.34(8) . . ?
O004 Y001 O003 93.41(9) . . ?
O004 Y001 N005 73.54(9) . . ?
O004 Y001 N006 83.24(9) . . ?
O004 Y001 N008 165.07(10) . . ?
O004 Y001 N00B 125.62(9) . . ?
N005 Y001 N006 102.62(9) . . ?
N005 Y001 N008 112.44(9) . . ?
N005 Y001 N00B 69.11(9) . . ?
N006 Y001 N008 107.83(9) . . ?
N006 Y001 N00B 68.46(9) . . ?
N008 Y001 N00B 68.81(10) . . ?
C00I O002 Y001 130.0(2) . . ?
C00J O003 Y001 136.59(19) . . ?
C00K O004 Y001 142.5(2) . . ?
C00Q N005 Y001 111.0(2) . . ?
C00T N005 Y001 130.6(2) . . ?
C00T N005 C00Q 118.3(3) . . ?
C00Z N006 Y001 126.5(2) . . ?
C00Z N006 C01O 118.4(3) . . ?
C01O N006 Y001 114.9(2) . . ?
C00S N007 C017 116.1(3) . . ?
C00U N008 Y001 113.5(2) . . ?
C00X N008 Y001 128.8(2) . . ?
C00X N008 C00U 117.7(3) . . ?
C00H N009 C00D 116.9(3) . . ?
C00L N00A C019 116.3(3) . . ?
C00W N00B Y001 109.5(2) . . ?
C011 N00B Y001 109.4(2) . . ?
C011 N00B C00W 109.0(3) . . ?
C018 N00B Y001 110.18(19) . . ?
C018 N00B C00W 109.8(3) . . ?
C018 N00B C011 109.0(3) . . ?
C00J C00C C00L 118.1(3) . . ?
C00P C00C C00J 121.2(3) . . ?
C00P C00C C00L 120.6(3) . . ?
N009 C00D H00D 109.1 . . ?
N009 C00D C00Y 107.5(3) . . ?
N009 C00D C01E 109.2(3) . . ?
C00Y C00D H00D 109.1 . . ?
C01E C00D H00D 109.1 . . ?
C01E C00D C00Y 112.8(3) . . ?
C00K C00E C00T 122.0(3) . . ?
C00M C00E C00K 119.6(3) . . ?
C00M C00E C00T 118.3(3) . . ?
C00I C00F C00Z 122.9(3) . . ?
C00O C00F C00I 119.5(3) . . ?
C00O C00F C00Z 117.7(3) . . ?
C00I C00G C00H 118.6(3) . . ?
C00R C00G C00H 121.1(3) . . ?
C00R C00G C00I 120.2(3) . . ?
N009 C00H C00G 123.1(3) . . ?
N009 C00H H00H 118.5 . . ?
C00G C00H H00H 118.5 . . ?
O002 C00I C00F 122.2(3) . . ?
O002 C00I C00G 120.0(3) . . ?
C00G C00I C00F 117.9(3) . . ?
O003 C00J C00C 120.4(3) . . ?
O003 C00J C010 122.0(3) . . ?
C00C C00J C010 117.6(3) . . ?
O004 C00K C00E 122.4(3) . . ?
O004 C00K C00V 120.1(3) . . ?
C00E C00K C00V 117.5(3) . . ?
N00A C00L C00C 123.4(3) . . ?
N00A C00L H00L 118.3 . . ?
C00C C00L H00L 118.3 . . ?
C00E C00M H00M 118.5 . . ?
C00N C00M C00E 123.1(3) . . ?
C00N C00M H00M 118.5 . . ?
C00M C00N C016 116.6(3) . . ?
C00M C00N C01B 122.4(3) . . ?
C016 C00N C01B 121.0(3) . . ?
C00F C00O H00O 118.6 . . ?
C013 C00O C00F 122.8(3) . . ?
C013 C00O H00O 118.6 . . ?
C00C C00P H00P 119.3 . . ?
C00C C00P C012 121.3(4) . . ?
C012 C00P H00P 119.3 . . ?
N005 C00Q H00A 110.2 . . ?
N005 C00Q H00B 110.2 . . ?
N005 C00Q C00W 107.8(3) . . ?
H00A C00Q H00B 108.5 . . ?
C00W C00Q H00A 110.2 . . ?
C00W C00Q H00B 110.2 . . ?
C00G C00R H00R 118.9 . . ?
C00G C00R C013 122.2(3) . . ?
C013 C00R H00R 118.9 . . ?
N007 C00S H00S 118.6 . . ?
N007 C00S C00V 122.8(3) . . ?
C00V C00S H00S 118.6 . . ?
N005 C00T C00E 126.9(3) . . ?
N005 C00T H00T 116.6 . . ?
C00E C00T H00T 116.6 . . ?
N008 C00U H00C 110.2 . . ?
N008 C00U H00E 110.2 . . ?
N008 C00U C011 107.7(3) . . ?
H00C C00U H00E 108.5 . . ?
C011 C00U H00C 110.2 . . ?
C011 C00U H00E 110.2 . . ?
C00K C00V C00S 118.3(3) . . ?
C016 C00V C00K 119.8(3) . . ?
C016 C00V C00S 121.9(3) . . ?
N00B C00W C00Q 110.8(3) . . ?
N00B C00W H00F 109.5 . . ?
N00B C00W H00G 109.5 . . ?
C00Q C00W H00F 109.5 . . ?
C00Q C00W H00G 109.5 . . ?
H00F C00W H00G 108.1 . . ?
N008 C00X H00X 117.0 . . ?
N008 C00X C010 126.0(3) . . ?
C010 C00X H00X 117.0 . . ?
C00D C00Y H00I 109.5 . . ?
C00D C00Y H00J 109.5 . . ?
C00D C00Y H00K 109.5 . . ?
H00I C00Y H00J 109.5 . . ?
H00I C00Y H00K 109.5 . . ?
H00J C00Y H00K 109.5 . . ?
N006 C00Z C00F 125.6(3) . . ?
N006 C00Z H00Z 117.2 . . ?
C00F C00Z H00Z 117.2 . . ?
C00J C010 C00X 122.5(3) . . ?
C015 C010 C00J 119.2(4) . . ?
C015 C010 C00X 118.3(3) . . ?
N00B C011 C00U 111.8(3) . . ?
N00B C011 H01A 109.3 . . ?
N00B C011 H01B 109.3 . . ?
C00U C011 H01A 109.3 . . ?
C00U C011 H01B 109.3 . . ?
H01A C011 H01B 107.9 . . ?
C00P C012 C01V 120.1(4) . . ?
C015 C012 C00P 117.3(4) . . ?
C015 C012 C01V 122.6(4) . . ?
C00O C013 C00R 117.4(3) . . ?
C00O C013 C01L 121.3(4) . . ?
C00R C013 C01L 121.3(3) . . ?
C01F C014 C017 120.1(3) . . ?
C01F C014 C01Q 117.8(3) . . ?
C01Q C014 C017 122.1(3) . . ?
C010 C015 H015 118.4 . . ?
C012 C015 C010 123.1(4) . . ?
C012 C015 H015 118.4 . . ?
C00N C016 H016 118.3 . . ?
C00V C016 C00N 123.4(3) . . ?
C00V C016 H016 118.3 . . ?
N007 C017 C014 111.4(3) . . ?
N007 C017 H017 109.1 . . ?
N007 C017 C01U 107.9(3) . . ?
C014 C017 H017 109.1 . . ?
C014 C017 C01U 110.1(3) . . ?
C01U C017 H017 109.1 . . ?
N00B C018 H01C 109.4 . . ?
N00B C018 H01D 109.4 . . ?
N00B C018 C01O 111.4(3) . . ?
H01C C018 H01D 108.0 . . ?
C01O C018 H01C 109.4 . . ?
C01O C018 H01D 109.4 . . ?
N00A C019 H019 109.1 . . ?
N00A C019 C01C 110.4(3) . . ?
N00A C019 C01I 108.2(3) . . ?
C01C C019 H019 109.1 . . ?
C01C C019 C01I 110.8(3) . . ?
C01I C019 H019 109.1 . . ?
C01E C01A H01E 119.2 . . ?
C01R C01A H01E 119.2 . . ?
C01R C01A C01E 121.5(4) . . ?
C00N C01B H01F 109.5 . . ?
C00N C01B H01G 109.5 . . ?
C00N C01B H01H 109.5 . . ?
H01F C01B H01G 109.5 . . ?
H01F C01B H01H 109.5 . . ?
H01G C01B H01H 109.5 . . ?
C01G C01C C019 120.7(3) . . ?
C01G C01C C01J 118.5(3) . . ?
C01J C01C C019 120.8(3) . . ?
C01G C01D H01I 119.9 . . ?
C01N C01D H01I 119.9 . . ?
C01N C01D C01G 120.3(4) . . ?
C01A C01E C00D 122.1(3) . . ?
C01A C01E C01S 118.0(4) . . ?
C01S C01E C00D 119.8(3) . . ?
C014 C01F H01J 119.4 . . ?
C014 C01F C01H 121.2(4) . . ?
C01H C01F H01J 119.4 . . ?
C01C C01G C01D 120.7(4) . . ?
C01C C01G H01K 119.6 . . ?
C01D C01G H01K 119.6 . . ?
C01F C01H H01L 119.8 . . ?
C01M C01H C01F 120.3(4) . . ?
C01M C01H H01L 119.8 . . ?
C019 C01I H01M 109.5 . . ?
C019 C01I H01N 109.5 . . ?
C019 C01I H01O 109.5 . . ?
H01M C01I H01N 109.5 . . ?
H01M C01I H01O 109.5 . . ?
H01N C01I H01O 109.5 . . ?
C01C C01J H01P 119.8 . . ?
C01K C01J C01C 120.4(4) . . ?
C01K C01J H01P 119.8 . . ?
C01J C01K H01Q 119.8 . . ?
C01N C01K C01J 120.3(4) . . ?
C01N C01K H01Q 119.8 . . ?
C013 C01L H01R 109.5 . . ?
C013 C01L H01S 109.5 . . ?
C013 C01L H01T 109.5 . . ?
H01R C01L H01S 109.5 . . ?
H01R C01L H01T 109.5 . . ?
H01S C01L H01T 109.5 . . ?
C01H C01M H01U 120.3 . . ?
C01H C01M C01W 119.4(4) . . ?
C01W C01M H01U 120.3 . . ?
C01D C01N H01V 120.2 . . ?
C01K C01N C01D 119.6(4) . . ?
C01K C01N H01V 120.2 . . ?
N006 C01O C018 108.1(3) . . ?
N006 C01O H01W 110.1 . . ?
N006 C01O H01X 110.1 . . ?
C018 C01O H01W 110.1 . . ?
C018 C01O H01X 110.1 . . ?
H01W C01O H01X 108.4 . . ?
C01R C01P H01Y 120.1 . . ?
C01T C01P H01Y 120.1 . . ?
C01T C01P C01R 119.8(4) . . ?
C014 C01Q H01Z 119.7 . . ?
C014 C01Q C01W 120.5(4) . . ?
C01W C01Q H01Z 119.7 . . ?
C01A C01R C01P 119.5(4) . . ?
C01A C01R H01 120.2 . . ?
C01P C01R H01 120.2 . . ?
C01E C01S H1 119.8 . . ?
C01E C01S C01T 120.4(4) . . ?
C01T C01S H1 119.8 . . ?
C01P C01T C01S 120.8(4) . . ?
C01P C01T H2 119.6 . . ?
C01S C01T H2 119.6 . . ?
C017 C01U H3 109.5 . . ?
C017 C01U H 109.5 . . ?
C017 C01U HA 109.5 . . ?
H3 C01U H 109.5 . . ?
H3 C01U HA 109.5 . . ?
H C01U HA 109.5 . . ?
C012 C01V H4 109.5 . . ?
C012 C01V HB 109.5 . . ?
C012 C01V HC 109.5 . . ?
H4 C01V HB 109.5 . . ?
H4 C01V HC 109.5 . . ?
HB C01V HC 109.5 . . ?
C01M C01W C01Q 120.6(4) . . ?
C01M C01W H5 119.7 . . ?
C01Q C01W H5 119.7 . . ?

loop_
_geom_torsion_atom_site_label_1
_geom_torsion_atom_site_label_2
_geom_torsion_atom_site_label_3
_geom_torsion_atom_site_label_4
_geom_torsion
_geom_torsion_site_symmetry_1
_geom_torsion_site_symmetry_2
_geom_torsion_site_symmetry_3
_geom_torsion_site_symmetry_4
_geom_torsion_publ_flag
Y001 O002 C00I C00F 47.5(4) . . . . ?
Y001 O002 C00I C00G -133.9(3) . . . . ?
Y001 O003 C00J C00C -141.6(3) . . . . ?
Y001 O003 C00J C010 39.0(4) . . . . ?
Y001 O004 C00K C00E 15.0(6) . . . . ?
Y001 O004 C00K C00V -166.7(3) . . . . ?
Y001 N005 C00Q C00W 59.0(3) . . . . ?
Y001 N005 C00T C00E -2.5(6) . . . . ?
Y001 N006 C00Z C00F -3.5(5) . . . . ?
Y001 N006 C01O C018 50.4(3) . . . . ?
Y001 N008 C00U C011 52.0(3) . . . . ?
Y001 N008 C00X C010 -0.7(5) . . . . ?
Y001 N00B C00W C00Q 31.8(3) . . . . ?
Y001 N00B C011 C00U 37.9(3) . . . . ?
Y001 N00B C018 C01O 37.5(3) . . . . ?
O003 C00J C010 C00X -2.3(5) . . . . ?
O003 C00J C010 C015 174.7(3) . . . . ?
O004 C00K C00V C00S 0.7(5) . . . . ?
O004 C00K C00V C016 -178.8(3) . . . . ?
N005 C00Q C00W N00B -60.6(4) . . . . ?
N007 C00S C00V C00K 167.4(3) . . . . ?
N007 C00S C00V C016 -13.1(5) . . . . ?
N008 C00U C011 N00B -60.4(4) . . . . ?
N008 C00X C010 C00J -13.5(5) . . . . ?
N008 C00X C010 C015 169.6(3) . . . . ?
N009 C00D C01E C01A -69.0(4) . . . . ?
N009 C00D C01E C01S 109.2(4) . . . . ?
N00A C019 C01C C01G 125.6(4) . . . . ?
N00A C019 C01C C01J -55.9(5) . . . . ?
N00B C018 C01O N006 -58.4(4) . . . . ?
C00C C00J C010 C00X 178.4(3) . . . . ?
C00C C00J C010 C015 -4.7(4) . . . . ?
C00C C00P C012 C015 -1.6(5) . . . . ?
C00C C00P C012 C01V 178.8(3) . . . . ?
C00D N009 C00H C00G -176.9(3) . . . . ?
C00D C01E C01S C01T -178.3(4) . . . . ?
C00E C00K C00V C00S 179.1(3) . . . . ?
C00E C00K C00V C016 -0.4(5) . . . . ?
C00E C00M C00N C016 -0.9(6) . . . . ?
C00E C00M C00N C01B -177.7(4) . . . . ?
C00F C00O C013 C00R -0.4(5) . . . . ?
C00F C00O C013 C01L 179.4(3) . . . . ?
C00G C00R C013 C00O -0.5(5) . . . . ?
C00G C00R C013 C01L 179.6(3) . . . . ?
C00H N009 C00D C00Y 128.9(3) . . . . ?
C00H N009 C00D C01E -108.5(3) . . . . ?
C00H C00G C00I O002 5.8(4) . . . . ?
C00H C00G C00I C00F -175.5(3) . . . . ?
C00H C00G C00R C013 177.1(3) . . . . ?
C00I C00F C00O C013 2.1(5) . . . . ?
C00I C00F C00Z N006 -16.2(5) . . . . ?
C00I C00G C00H N009 -162.9(3) . . . . ?
C00I C00G C00R C013 -0.3(5) . . . . ?
C00J C00C C00L N00A 174.3(3) . . . . ?
C00J C00C C00P C012 -2.0(5) . . . . ?
C00J C010 C015 C012 1.2(5) . . . . ?
C00K C00E C00M C00N 0.4(6) . . . . ?
C00K C00E C00T N005 -6.8(6) . . . . ?
C00K C00V C016 C00N -0.1(6) . . . . ?
C00L N00A C019 C01C -129.1(3) . . . . ?
C00L N00A C019 C01I 109.4(4) . . . . ?
C00L C00C C00J O003 7.4(4) . . . . ?
C00L C00C C00J C010 -173.2(3) . . . . ?
C00L C00C C00P C012 176.3(3) . . . . ?
C00M C00E C00K O004 178.6(3) . . . . ?
C00M C00E C00K C00V 0.3(5) . . . . ?
C00M C00E C00T N005 177.0(3) . . . . ?
C00M C00N C016 C00V 0.8(6) . . . . ?
C00O C00F C00I O002 175.9(3) . . . . ?
C00O C00F C00I C00G -2.8(5) . . . . ?
C00O C00F C00Z N006 164.5(3) . . . . ?
C00P C00C C00J O003 -174.3(3) . . . . ?
C00P C00C C00J C010 5.1(5) . . . . ?
C00P C00C C00L N00A -4.1(5) . . . . ?
C00P C012 C015 C010 2.0(5) . . . . ?
C00Q N005 C00T C00E 176.9(3) . . . . ?
C00R C00G C00H N009 19.7(5) . . . . ?
C00R C00G C00I O002 -176.8(3) . . . . ?
C00R C00G C00I C00F 1.9(4) . . . . ?
C00S N007 C017 C014 -149.7(3) . . . . ?
C00S N007 C017 C01U 89.3(4) . . . . ?
C00S C00V C016 C00N -179.6(3) . . . . ?
C00T N005 C00Q C00W -120.4(3) . . . . ?
C00T C00E C00K O004 2.4(5) . . . . ?
C00T C00E C00K C00V -175.9(3) . . . . ?
C00T C00E C00M C00N 176.7(4) . . . . ?
C00U N008 C00X C010 178.2(3) . . . . ?
C00W N00B C011 C00U 157.7(3) . . . . ?
C00W N00B C018 C01O -83.2(3) . . . . ?
C00X N008 C00U C011 -127.1(3) . . . . ?
C00X C010 C015 C012 178.3(3) . . . . ?
C00Y C00D C01E C01A 50.4(4) . . . . ?
C00Y C00D C01E C01S -131.4(3) . . . . ?
C00Z N006 C01O C018 -134.8(3) . . . . ?
C00Z C00F C00I O002 -3.4(5) . . . . ?
C00Z C00F C00I C00G 177.9(3) . . . . ?
C00Z C00F C00O C013 -178.6(3) . . . . ?
C011 N00B C00W C00Q -87.8(4) . . . . ?
C011 N00B C018 C01O 157.5(3) . . . . ?
C014 C01F C01H C01M 0.0(7) . . . . ?
C014 C01Q C01W C01M 0.1(7) . . . . ?
C017 N007 C00S C00V -177.3(3) . . . . ?
C017 C014 C01F C01H 178.9(4) . . . . ?
C017 C014 C01Q C01W -179.0(4) . . . . ?
C018 N00B C00W C00Q 152.9(3) . . . . ?
C018 N00B C011 C00U -82.6(3) . . . . ?
C019 N00A C00L C00C -177.5(3) . . . . ?
C019 C01C C01G C01D 176.9(3) . . . . ?
C019 C01C C01J C01K -176.5(4) . . . . ?
C01A C01E C01S C01T -0.1(6) . . . . ?
C01B C00N C016 C00V 177.6(4) . . . . ?
C01C C01J C01K C01N -0.5(6) . . . . ?
C01E C01A C01R C01P -0.9(6) . . . . ?
C01E C01S C01T C01P 0.6(7) . . . . ?
C01F C014 C017 N007 170.7(3) . . . . ?
C01F C014 C017 C01U -69.6(5) . . . . ?
C01F C014 C01Q C01W 2.0(6) . . . . ?
C01F C01H C01M C01W 2.1(7) . . . . ?
C01G C01C C01J C01K 2.1(6) . . . . ?
C01G C01D C01N C01K 1.9(6) . . . . ?
C01H C01M C01W C01Q -2.1(8) . . . . ?
C01I C019 C01C C01G -114.5(4) . . . . ?
C01I C019 C01C C01J 64.1(5) . . . . ?
C01J C01C C01G C01D -1.7(5) . . . . ?
C01J C01K C01N C01D -1.5(6) . . . . ?
C01N C01D C01G C01C -0.3(6) . . . . ?
C01O N006 C00Z C00F -177.6(3) . . . . ?
C01Q C014 C017 N007 -8.4(5) . . . . ?
C01Q C014 C017 C01U 111.3(4) . . . . ?
C01Q C014 C01F C01H -2.0(6) . . . . ?
C01R C01A C01E C00D 178.4(4) . . . . ?
C01R C01A C01E C01S 0.2(6) . . . . ?
C01R C01P C01T C01S -1.3(7) . . . . ?
C01T C01P C01R C01A 1.4(7) . . . . ?
C01V C012 C015 C010 -178.5(3) . . . . ?

_shelx_res_file                  
;
TITL mo_d8v4508_0m_a.res in P2(1)2(1)2(1)
    mo_d8v4508_0m.res
    created by SHELXL-2018/3 at 14:53:33 on 03-Mar-2025
REM Old TITL mo_D8V4508_0m in P2(1)2(1)2(1)
REM SHELXT solution in P2(1)2(1)2(1): R1 0.077, Rweak 0.024, Alpha 0.007
REM <I/s> 0.993 for 30 systematic absences, Orientation as input
REM Flack x = 0.001 ( 0.003 ) from 3326 Parsons' quotients
REM Formula found by SHELXT: C56 N8 O3 Y
CELL 0.71073 12.5882 19.6767 21.2236 90 90 90
ZERR 4 0.0006 0.0011 0.0012 0 0 0
LATT -1
SYMM 0.5-X,-Y,0.5+Z
SYMM -X,0.5+Y,0.5-Z
SYMM 0.5+X,0.5-Y,-Z
SFAC C H N O Y
UNIT 228 240 28 12 4

L.S. 10
PLAN  14
SIZE 2 3 8
TEMP -193.15
CONF
BOND
list 4
MORE -1
BOND $H
fmap 2 53
acta
REM <olex2.extras>
REM <HklSrc "%.\\mo_D8V4508_0m.hkl">
REM </olex2.extras>

WGHT    0.017400
FVAR       0.37126
Y001  5    0.556690    0.302011    0.458306    11.00000    0.01643    0.01418 =
         0.01931   -0.00200    0.00020    0.00003
O002  4    0.416575    0.336920    0.509036    11.00000    0.02163    0.01988 =
         0.01820    0.00300    0.00191    0.00434
O003  4    0.651109    0.303795    0.544138    11.00000    0.02026    0.02166 =
         0.02039    0.00387   -0.00153   -0.00479
O004  4    0.589000    0.408024    0.436622    11.00000    0.01803    0.01623 =
         0.02726   -0.00085    0.00483   -0.00072
N005  3    0.718771    0.303462    0.395765    11.00000    0.01961    0.01910 =
         0.02022   -0.00349    0.00024    0.00333
N006  3    0.417706    0.315590    0.378210    11.00000    0.02234    0.02255 =
         0.01813   -0.00416   -0.00033   -0.00265
N007  3    0.539758    0.607595    0.467832    11.00000    0.02536    0.01661 =
         0.02857   -0.00102    0.00070    0.00159
N008  3    0.527831    0.191711    0.511326    11.00000    0.02052    0.01611 =
         0.03599   -0.00234   -0.00197   -0.00115
N009  3    0.331679    0.452491    0.656311    11.00000    0.02039    0.02415 =
         0.01867   -0.00064    0.00019    0.00471
N00A  3    0.746533    0.433011    0.680608    11.00000    0.03215    0.02741 =
         0.02471    0.00132   -0.00305   -0.00607
N00B  3    0.558467    0.201545    0.377096    11.00000    0.02334    0.01997 =
         0.03221   -0.00711   -0.00231    0.00231
C00C  1    0.678333    0.322423    0.652461    11.00000    0.01742    0.02269 =
         0.01962    0.00348    0.00223    0.00347
C00D  1    0.393942    0.444759    0.714860    11.00000    0.01993    0.02613 =
         0.02023   -0.00352   -0.00149    0.00411
AFIX  13
H00D  2    0.465881    0.426513    0.704218    11.00000   -1.20000
AFIX   0
C00E  1    0.759106    0.424699    0.389556    11.00000    0.01625    0.02312 =
         0.01798    0.00194   -0.00223    0.00037
C00F  1    0.307972    0.396926    0.435275    11.00000    0.01780    0.02335 =
         0.01592    0.00133    0.00126   -0.00208
C00G  1    0.320419    0.432334    0.544618    11.00000    0.01700    0.02050 =
         0.01698   -0.00295    0.00409   -0.00100
C00H  1    0.370312    0.426004    0.606670    11.00000    0.01615    0.01784 =
         0.02400    0.00267    0.00031    0.00331
AFIX  43
H00H  2    0.434562    0.400934    0.610010    11.00000   -1.20000
AFIX   0
C00I  1    0.351431    0.386937    0.496374    11.00000    0.01490    0.02124 =
         0.02331    0.00280    0.00364   -0.00171
C00J  1    0.640218    0.282846    0.601862    11.00000    0.01167    0.02154 =
         0.02315    0.00391    0.00307    0.00420
C00K  1    0.663533    0.448768    0.417684    11.00000    0.01757    0.02060 =
         0.01370    0.00019   -0.00009   -0.00305
C00L  1    0.718519    0.391500    0.638564    11.00000    0.01770    0.02589 =
         0.02239    0.00487    0.00002    0.00218
AFIX  43
H00L  2    0.723446    0.405248    0.595755    11.00000   -1.20000
AFIX   0
C00M  1    0.835348    0.471247    0.368871    11.00000    0.01735    0.03021 =
         0.02459    0.00678    0.00269    0.00407
AFIX  43
H00M  2    0.898424    0.454296    0.349978    11.00000   -1.20000
AFIX   0
C00N  1    0.823277    0.540920    0.374618    11.00000    0.02080    0.02976 =
         0.02714    0.00864   -0.00095   -0.00431
C00O  1    0.233473    0.448682    0.425644    11.00000    0.01948    0.02782 =
         0.02181    0.00391   -0.00141    0.00054
AFIX  43
H00O  2    0.203262    0.453832    0.384905    11.00000   -1.20000
AFIX   0
C00P  1    0.675859    0.298330    0.713808    11.00000    0.02947    0.02557 =
         0.02353    0.00186    0.00303    0.00881
AFIX  43
H00P  2    0.704160    0.325551    0.746746    11.00000   -1.20000
AFIX   0
C00Q  1    0.749058    0.234279    0.376300    11.00000    0.02372    0.02124 =
         0.02940   -0.00707    0.00244    0.00809
AFIX  23
H00A  2    0.762771    0.205698    0.413817    11.00000   -1.20000
H00B  2    0.814489    0.235706    0.350454    11.00000   -1.20000
AFIX   0
C00R  1    0.247088    0.483545    0.532142    11.00000    0.02305    0.02241 =
         0.02281   -0.00005    0.00363    0.00246
AFIX  43
H00R  2    0.227063    0.513402    0.565252    11.00000   -1.20000
AFIX   0
C00S  1    0.551444    0.546282    0.451056    11.00000    0.02397    0.01532 =
         0.02015    0.00088    0.00139   -0.00178
AFIX  43
H00S  2    0.493859    0.515699    0.456811    11.00000   -1.20000
AFIX   0
C00T  1    0.777580    0.353342    0.378037    11.00000    0.01444    0.03148 =
         0.01849   -0.00227   -0.00164    0.00515
AFIX  43
H00T  2    0.839753    0.342065    0.354920    11.00000   -1.20000
AFIX   0
C00U  1    0.485259    0.138961    0.469491    11.00000    0.03263    0.01541 =
         0.04392   -0.00240   -0.00745   -0.00488
AFIX  23
H00C  2    0.411595    0.150302    0.456988    11.00000   -1.20000
H00E  2    0.484603    0.094503    0.491328    11.00000   -1.20000
AFIX   0
C00V  1    0.650224    0.520437    0.423084    11.00000    0.02013    0.01866 =
         0.01983    0.00101   -0.00260   -0.00155
C00W  1    0.657939    0.204984    0.338211    11.00000    0.02955    0.02649 =
         0.03223   -0.01456    0.00338    0.00408
AFIX  23
H00F  2    0.645255    0.233735    0.300677    11.00000   -1.20000
H00G  2    0.676969    0.158809    0.323521    11.00000   -1.20000
AFIX   0
C00X  1    0.546366    0.175395    0.568782    11.00000    0.01916    0.01605 =
         0.03987    0.00425    0.00473    0.00053
AFIX  43
H00X  2    0.529330    0.130268    0.581075    11.00000   -1.20000
AFIX   0
C00Y  1    0.406022    0.515158    0.744005    11.00000    0.03043    0.02529 =
         0.03165   -0.00386   -0.00187   -0.00080
AFIX 137
H00I  2    0.448111    0.544032    0.715857    11.00000   -1.50000
H00J  2    0.442058    0.511262    0.784776    11.00000   -1.50000
H00K  2    0.335662    0.535429    0.750116    11.00000   -1.50000
AFIX   0
C00Z  1    0.336519    0.355004    0.381530    11.00000    0.01835    0.02794 =
         0.01786    0.00056   -0.00410   -0.00187
AFIX  43
H00Z  2    0.291257    0.356897    0.345756    11.00000   -1.20000
AFIX   0
C010  1    0.590885    0.219442    0.616650    11.00000    0.01773    0.02111 =
         0.02900    0.00550    0.00621    0.00524
C011  1    0.556344    0.135645    0.411695    11.00000    0.03743    0.01673 =
         0.04122   -0.00789   -0.00818   -0.00151
AFIX  23
H01A  2    0.629427    0.123633    0.424842    11.00000   -1.20000
H01B  2    0.530350    0.099481    0.383164    11.00000   -1.20000
AFIX   0
C012  1    0.632092    0.234100    0.728335    11.00000    0.03545    0.02829 =
         0.02667    0.00746    0.01151    0.00969
C013  1    0.202068    0.492509    0.472773    11.00000    0.01771    0.02758 =
         0.03116    0.00533    0.00030    0.00631
C014  1    0.407098    0.697771    0.484545    11.00000    0.02954    0.01954 =
         0.02616   -0.00617   -0.00527    0.00026
C015  1    0.589500    0.197124    0.679270    11.00000    0.02989    0.02101 =
         0.03525    0.00789    0.01181    0.00625
AFIX  43
H015  2    0.557695    0.154462    0.688399    11.00000   -1.20000
AFIX   0
C016  1    0.729108    0.563602    0.401700    11.00000    0.02406    0.02093 =
         0.02816    0.00451   -0.00335   -0.00218
AFIX  43
H016  2    0.718416    0.611198    0.405717    11.00000   -1.20000
AFIX   0
C017  1    0.438388    0.624610    0.497535    11.00000    0.03158    0.01758 =
         0.02578   -0.00447    0.00572   -0.00090
AFIX  13
H017  2    0.381964    0.593724    0.480799    11.00000   -1.20000
AFIX   0
C018  1    0.463908    0.205547    0.335362    11.00000    0.03028    0.02724 =
         0.03281   -0.01340   -0.00761   -0.00290
AFIX  23
H01C  2    0.402431    0.184181    0.356667    11.00000   -1.20000
H01D  2    0.478007    0.179962    0.296078    11.00000   -1.20000
AFIX   0
C019  1    0.780240    0.500406    0.658714    11.00000    0.03670    0.02427 =
         0.02419    0.00246   -0.00416   -0.00405
AFIX  13
H019  2    0.786529    0.499782    0.611748    11.00000   -1.20000
AFIX   0
C01A  1    0.241898    0.410420    0.786992    11.00000    0.03759    0.02900 =
         0.02243   -0.00330    0.00449   -0.00023
AFIX  43
H01E  2    0.211002    0.453896    0.780425    11.00000   -1.20000
AFIX   0
C01B  1    0.904713    0.590597    0.349813    11.00000    0.02518    0.03353 =
         0.06261    0.02051    0.00492   -0.00439
AFIX 137
H01F  2    0.976126    0.571884    0.355900    11.00000   -1.50000
H01G  2    0.898490    0.633703    0.372647    11.00000   -1.50000
H01H  2    0.892337    0.598421    0.304806    11.00000   -1.50000
AFIX   0
C01C  1    0.886783    0.518986    0.686944    11.00000    0.03022    0.01490 =
         0.02579   -0.00145    0.00065    0.00223
C01D  1    1.066429    0.557677    0.674782    11.00000    0.03019    0.03682 =
         0.04311   -0.01024    0.01283   -0.00190
AFIX  43
H01I  2    1.123639    0.570150    0.647978    11.00000   -1.20000
AFIX   0
C01E  1    0.337706    0.395005    0.758135    11.00000    0.03015    0.02358 =
         0.01553   -0.00287   -0.00802   -0.00053
C01F  1    0.307100    0.720734    0.500773    11.00000    0.03849    0.03397 =
         0.03772   -0.00448    0.01247    0.00712
AFIX  43
H01J  2    0.257909    0.690145    0.519429    11.00000   -1.20000
AFIX   0
C01G  1    0.970460    0.537562    0.648921    11.00000    0.03978    0.02648 =
         0.02351   -0.00523    0.00572   -0.00312
AFIX  43
H01K  2    0.962283    0.536571    0.604432    11.00000   -1.20000
AFIX   0
C01H  1    0.277129    0.787711    0.490324    11.00000    0.04155    0.03651 =
         0.04659   -0.00874    0.00484    0.01557
AFIX  43
H01L  2    0.207925    0.802445    0.501823    11.00000   -1.20000
AFIX   0
C01I  1    0.695074    0.552006    0.677806    11.00000    0.03230    0.03697 =
         0.05488    0.00422   -0.00990    0.00319
AFIX 137
H01M  2    0.628122    0.540948    0.656591    11.00000   -1.50000
H01N  2    0.717875    0.597741    0.665502    11.00000   -1.50000
H01O  2    0.684717    0.550357    0.723545    11.00000   -1.50000
AFIX   0
C01J  1    0.901677    0.519118    0.752232    11.00000    0.02890    0.04010 =
         0.02740    0.00033    0.00175   -0.00330
AFIX  43
H01P  2    0.845619    0.504995    0.779188    11.00000   -1.20000
AFIX   0
C01K  1    0.997257    0.539624    0.777771    11.00000    0.03472    0.04809 =
         0.03162   -0.00198   -0.00607   -0.00346
AFIX  43
H01Q  2    1.006433    0.539889    0.822199    11.00000   -1.20000
AFIX   0
C01L  1    0.121884    0.548401    0.460427    11.00000    0.03743    0.03828 =
         0.03602    0.00114   -0.00418    0.01628
AFIX 137
H01R  2    0.141473    0.572891    0.421935    11.00000   -1.50000
H01S  2    0.121216    0.580049    0.496079    11.00000   -1.50000
H01T  2    0.051113    0.528404    0.455284    11.00000   -1.50000
AFIX   0
C01M  1    0.346327    0.832266    0.463730    11.00000    0.05360    0.02185 =
         0.07207   -0.00661   -0.01416    0.01118
AFIX  43
H01U  2    0.326639    0.878445    0.457875    11.00000   -1.20000
AFIX   0
C01N  1    1.079298    0.559679    0.739228    11.00000    0.02441    0.03962 =
         0.04516   -0.00656   -0.00149    0.00333
AFIX  43
H01V  2    1.144448    0.574820    0.756929    11.00000   -1.20000
AFIX   0
C01O  1    0.436935    0.278810    0.319141    11.00000    0.02328    0.03612 =
         0.02191   -0.01061   -0.00236    0.00078
AFIX  23
H01W  2    0.496498    0.300008    0.295870    11.00000   -1.20000
H01X  2    0.372798    0.280420    0.292188    11.00000   -1.20000
AFIX   0
C01P  1    0.234150    0.299897    0.834277    11.00000    0.06317    0.05355 =
         0.03304    0.01274    0.00049   -0.01589
AFIX  43
H01Y  2    0.198436    0.267305    0.859611    11.00000   -1.20000
AFIX   0
C01Q  1    0.475506    0.743112    0.455687    11.00000    0.02689    0.02644 =
         0.06762    0.00173   -0.00323    0.00139
AFIX  43
H01Z  2    0.544013    0.728394    0.442790    11.00000   -1.20000
AFIX   0
C01R  1    0.190153    0.363891    0.825191    11.00000    0.05302    0.04350 =
         0.03067   -0.00352    0.00944   -0.00795
AFIX  43
H01   2    0.125052    0.375671    0.845026    11.00000   -1.20000
AFIX   0
C01S  1    0.380942    0.330836    0.768423    11.00000    0.03495    0.02670 =
         0.03758   -0.00183   -0.01142    0.00290
AFIX  43
H1    2    0.446486    0.318867    0.749210    11.00000   -1.20000
AFIX   0
C01T  1    0.328638    0.284054    0.806744    11.00000    0.05520    0.02786 =
         0.05669    0.01201   -0.01640   -0.00162
AFIX  43
H2    2    0.359289    0.240584    0.813737    11.00000   -1.20000
AFIX   0
C01U  1    0.449964    0.613117    0.568766    11.00000    0.05735    0.03331 =
         0.02863   -0.00034    0.00517    0.00941
AFIX 137
H3    2    0.464414    0.564969    0.576896    11.00000   -1.50000
H     2    0.384013    0.626362    0.590007    11.00000   -1.50000
HA    2    0.508855    0.640684    0.584856    11.00000   -1.50000
AFIX   0
C01V  1    0.632480    0.208758    0.795274    11.00000    0.07739    0.03719 =
         0.03017    0.01249    0.01181    0.01025
AFIX 137
H4    2    0.705897    0.201451    0.809059    11.00000   -1.50000
HB    2    0.593229    0.165826    0.797696    11.00000   -1.50000
HC    2    0.598565    0.242504    0.822637    11.00000   -1.50000
AFIX   0
C01W  1    0.444807    0.810015    0.445414    11.00000    0.04224    0.02367 =
         0.08591    0.00921   -0.00337   -0.00023
AFIX  43
H5    2    0.492517    0.840646    0.425505    11.00000   -1.20000
AFIX   0
HKLF 4


REM  mo_d8v4508_0m_a.res in P2(1)2(1)2(1)
REM wR2 = 0.0695, GooF = S = 1.005, Restrained GooF = 1.005 for all data
REM R1 = 0.0313 for 8491 Fo > 4sig(Fo) and 0.0446 for all 9881 data
REM 619 parameters refined using 0 restraints

END

WGHT      0.0177      0.0000

REM Highest difference peak  0.374,  deepest hole -0.302,  1-sigma level  0.051
Q1    1   0.8322  0.2414  0.8540  11.00000  0.05    0.37
Q2    1  -0.0567  0.3558  0.8159  11.00000  0.05    0.36
Q3    1   0.0566  0.2228  0.8316  11.00000  0.05    0.36
Q4    1   0.5561  0.0941  0.4597  11.00000  0.05    0.27
Q5    1   0.3317  0.3005  0.4595  11.00000  0.05    0.22
Q6    1   0.5507  0.3035  0.6227  11.00000  0.05    0.21
Q7    1   0.6752  0.2400  0.8230  11.00000  0.05    0.21
Q8    1   0.3877  0.1395  0.1987  11.00000  0.05    0.20
Q9    1   0.4810  0.3440  0.4988  11.00000  0.05    0.19
Q10   1   0.4250  0.6625  0.4995  11.00000  0.05    0.19
Q11   1   0.2185  0.4231  0.6794  11.00000  0.05    0.18
Q12   1   0.7517  0.2166  0.5012  11.00000  0.05    0.18
Q13   1   0.6231  0.3014  0.4001  11.00000  0.05    0.18
Q14   1   0.7057  0.4369  0.4005  11.00000  0.05    0.18
;
_shelx_res_checksum              90412
_shelx_hkl_file                  
;
  -2   0   0   14.70    3.00
   2   0   0   15.60    3.10
   3   0   0    0.50    1.70
   3   0   0   -0.30    1.70
   3   0   0    0.10    3.70
  -3   0   0   -1.20    3.50
   4   0   0  180.48   14.30
   4   0   0  185.18   14.40
  -4   0   0  184.38   16.10
   4   0   0  174.08   16.40
   5   0   0   -0.10    3.10
   5   0   0   -2.40    6.00
   5   0   0   -0.80    3.50
  -5   0   0    6.20    5.80
   6   0   0 1242.28   95.59
  -6   0   0 1303.37   95.59
   6   0   0 1275.77   94.09
  -7   0   0   -0.70    8.10
   7   0   0    1.20    5.20
   7   0   0    0.30    8.70
   7   0   0    2.60    5.00
   8   0   0 1905.91  142.79
   8   0   0 1923.11  140.89
  -8   0   0 1895.91  142.69
   9   0   0    0.10   11.60
   9   0   0    1.60    6.70
  10   0   0 1564.04  116.69
  10   0   0 1565.94  119.39
  11   0   0    7.20    9.60
  11   0   0    4.20   14.70
  12   0   0   40.90   16.50
  12   0   0   52.49   12.40
  13   0   0    3.20   16.40
  13   0   0    9.00   12.30
  14   0   0   -8.90   19.20
  15   0   0  -19.50   21.60
  -3  -1   0  735.83   55.09
  -3   1   0  746.03   54.59
   3  -1   0  742.33   55.69
  -3   1   0  762.32   55.69
   3  -1   0  759.12   55.09
   3  -1   0  717.43   54.79
  -3   1   0  735.33   54.59
   4  -1   0 1239.88   91.89
   4   1   0 1232.78   91.39
  -4   1   0 1255.37   91.99
   4  -1   0 1259.27   91.19
   4   1   0 1200.48   90.29
   4   1   0 1210.48   90.29
  -4  -1   0 1274.67   91.49
   4  -1   0 1211.28   90.89
   5   1   0  204.48   16.30
  -5  -1   0  207.68   18.80
   5   1   0  208.28   16.30
   5  -1   0  219.98   20.10
   5   1   0  198.28   18.90
   5  -1   0  220.48   17.30
  -5   1   0  220.68   19.60
   6  -1   0 1735.03  127.59
   6  -1   0 1669.23  128.59
   6  -1   0 1729.03  127.29
   6   1   0 1678.33  128.09
   6   1   0 1735.93  126.89
  -6   1   0 1808.22  128.79
  -6  -1   0 1731.03  128.29
   6   1   0 1730.43  126.89
   7  -1   0   97.59   11.50
   7  -1   0   84.79   12.40
   7   1   0  100.09   10.20
   7   1   0  101.79   13.90
   7  -1   0   79.39   12.70
  -7   1   0   85.09   12.60
  -7  -1   0   74.19   11.40
   8  -1   0   80.29    9.80
   8   1   0   74.39   12.50
   8   1   0   72.59    9.00
   8  -1   0   88.09   13.50
   8  -1   0   67.29   10.30
  -8   1   0   69.89   13.20
  -9   1   0   62.49   14.00
   9  -1   0   66.59   14.80
   9   1   0   62.69    9.20
   9  -1   0   59.29    9.80
   9   1   0   66.69   13.50
  10  -1   0   21.40    9.00
  10   1   0    8.10   12.50
  10  -1   0   24.30   14.30
  10   1   0   22.90    8.50
  11  -1   0    9.20   15.40
  11   1   0   -0.40    8.80
  11   1   0   -1.20   12.70
  11  -1   0    5.90    9.90
  12   1   0  457.45   38.00
  12   1   0  399.56   42.30
  12  -1   0  469.25   44.70
  12  -1   0  415.46   38.60
  13   1   0   -9.90   11.60
  13   1   0   19.30   17.90
  13  -1   0   14.20   18.70
  14   1   0  192.78   27.20
  14  -1   0  184.38   27.20
  14   1   0  176.58   26.40
  15  -1   0  -27.50   20.60
  15   1   0  -12.60   20.20
   0  -2   0 1151.68   84.79
   0  -2   0 1158.08   85.09
  -1   2   0 1917.01  138.99
  -1  -2   0 1862.71  138.59
   1  -2   0 1966.00  139.09
  -1   2   0 1833.02  138.89
  -2   2   0 3463.05  250.87
   2  -2   0 3298.87  250.77
  -2   2   0 3375.76  250.67
   2  -2   0 3561.64  250.77
  -3   2   0 4430.36  333.97
   3   2   0 4389.96  333.67
   3  -2   0 4990.50  334.27
   3  -2   0 4466.35  334.47
  -3   2   0 4560.04  334.57
   4  -2   0   11.70    4.30
   4  -2   0   12.80    5.00
   4   2   0   19.90    4.40
   4   2   0   14.10    2.00
  -4   2   0   11.10    6.30
  -4   2   0   11.10    3.50
  -4   2   0   16.90    3.60
   4  -2   0   18.20    5.00
  -5   2   0  766.92   57.99
   5   2   0  760.02   56.99
   5   2   0  755.12   55.59
  -5   2   0  742.93   55.59
   5  -2   0  749.03   56.99
   5  -2   0  766.52   56.69
   5  -2   0  723.63   57.89
  -5   2   0  774.12   55.69
  -6   2   0  122.49   16.40
   6   2   0  116.89   14.20
   6  -2   0  119.29   16.30
   6   2   0  118.59   10.70
   6  -2   0  123.99   14.00
   6  -2   0  125.39   12.90
   7   2   0   11.20    7.20
  -7   2   0   12.20    9.70
   7  -2   0   17.40    6.40
   7  -2   0   12.00    7.20
   7  -2   0    7.50    9.80
   7   2   0   10.50    4.50
   8   2   0 1030.20   78.09
  -8   2   0 1015.90   79.29
   8   2   0 1019.10   76.09
   8  -2   0 1043.50   76.99
   8  -2   0 1013.10   79.19
   8  -2   0 1005.90   77.59
   9   2   0  428.66   36.90
   9  -2   0  414.96   36.10
   9  -2   0  435.56   38.80
  -9   2   0  402.06   38.30
   9  -2   0  430.46   35.10
   9   2   0  420.66   33.70
  10  -2   0  722.93   58.59
  10   2   0  684.43   56.89
 -10   2   0  708.13   58.29
  10   2   0  693.43   54.19
  11  -2   0   95.49   19.80
  11   2   0   91.79   17.60
  11   2   0  126.79   16.80
  12   2   0  140.69   20.20
  12  -2   0  136.79   23.30
  12   2   0  137.59   16.60
  13   2   0   32.20   12.60
  13  -2   0   36.20   20.40
  13   2   0   32.10   16.90
  14   2   0  121.49   22.00
  14  -2   0  128.19   25.50
  14   2   0   87.09   17.20
  15  -2   0   17.70   22.00
  15   2   0   24.90   15.90
  15   2   0   58.19   20.30
   0  -3   0    0.60    3.00
   0  -3   0    1.70    2.30
   0   3   0    0.30    1.90
   0   3   0   -1.70    3.10
  -1   3   0  533.75   40.20
  -1   3   0  535.75   40.50
  -1  -3   0  528.55   39.30
  -1  -3   0  538.35   40.10
   1   3   0  557.74   40.20
   1   3   0  527.15   39.40
   1  -3   0  528.35   40.20
   1  -3   0  536.15   40.50
   2  -3   0 7563.94  561.54
   2  -3   0 7669.63  561.64
  -2   3   0 7658.33  561.64
  -2   3   0 7842.52  561.64
   3  -3   0  782.32   60.19
   3   3   0  796.02   58.89
  -3   3   0  801.92   59.79
  -3   3   0  810.62   59.49
  -3   3   0  818.12   60.39
   3  -3   0  781.32   59.99
   3   3   0  794.22   58.79
  -4   3   0  171.08   14.80
   4  -3   0  163.38   17.10
   4  -3   0  167.58   16.20
  -4   3   0  158.68   15.80
   4   3   0  171.88   13.50
  -4   3   0  172.68   15.20
   4   3   0  181.78   14.30
  -5   3   0  563.94   42.90
  -5   3   0  564.94   42.70
   5  -3   0  553.84   43.90
   5   3   0  573.74   42.10
  -5   3   0  566.84   45.00
   5  -3   0  592.54   44.90
   5   3   0  544.75   43.00
   6   3   0  222.18   17.90
   6   3   0  229.68   19.80
  -6   3   0  226.98   18.00
   6  -3   0  234.88   23.00
   6  -3   0  226.18   21.00
  -6   3   0  198.38   22.60
   7   3   0  139.09   12.60
   7  -3   0  120.19   16.80
  -7   3   0  119.79   16.10
   7   3   0  124.59   15.30
   7  -3   0  156.88   19.50
  -8   3   0  461.25   40.90
   8  -3   0  477.45   40.90
   8   3   0  466.35   38.10
   8   3   0  468.15   36.10
   8  -3   0  452.55   38.90
  -9   3   0   14.40   13.20
   9   3   0   27.80   10.50
   9  -3   0   35.90   10.80
   9  -3   0   19.50   13.30
   9   3   0   17.30    7.00
 -10   3   0   -0.30   13.70
  10  -3   0    3.20   14.50
  10   3   0   -4.10   11.00
  10   3   0   -5.70    7.50
  10  -3   0    9.60   11.20
  11  -3   0   54.69   17.20
  11   3   0   23.60    9.50
  11   3   0   17.20   12.80
  12  -3   0  194.68   26.50
  12   3   0  223.38   23.50
  12   3   0  197.88   28.00
  13   3   0  359.56   35.60
  13   3   0  398.16   39.40
  13  -3   0  415.26   46.10
  14  -3   0   99.49   24.80
  14   3   0   91.29   20.20
  14   3   0   65.39   15.40
  15   3   0   92.99   18.00
  15   3   0   85.39   21.20
  15  -3   0   98.59   27.10
   0  -4   0 2106.89  152.28
   0   4   0 1962.50  151.58
   0   4   0 2136.89  152.28
  -1  -4   0  408.16   30.70
   1   4   0  412.26   30.80
   1   4   0  413.56   31.90
  -1   4   0  423.76   31.80
  -1   4   0  442.76   32.40
   1  -4   0  399.96   32.00
  -1  -4   0  414.46   31.70
   1  -4   0  398.46   31.70
  -2   4   0  212.38   18.30
   2   4   0  213.78   17.30
  -2   4   0  216.28   18.20
   2   4   0  208.78   15.60
   2  -4   0  208.38   17.40
   2  -4   0  192.18   18.30
   3   4   0   10.30    3.90
  -3   4   0    7.80    6.30
   3  -4   0    9.40    5.90
   3   4   0   10.60    2.20
   3  -4   0    4.50    4.70
  -3   4   0   14.20    5.90
  -4   4   0   28.20    5.80
   4  -4   0   28.40    7.50
  -4   4   0   26.80    6.70
   4   4   0   28.60    4.60
  -4   4   0   23.30    7.80
   4  -4   0   30.40    6.70
   4   4   0   25.40    4.00
  -5   4   0  200.68   20.60
   5   4   0  191.98   16.50
  -5   4   0  188.18   18.00
   5  -4   0  194.98   20.50
  -5   4   0  202.28   17.30
   5  -4   0  183.98   19.50
   5   4   0  198.38   16.20
   6  -4   0   -2.10    9.50
  -6   4   0    2.10    5.20
  -6   4   0   -3.30    8.60
  -6   4   0    0.30    5.50
   6  -4   0   -3.00    7.80
   6   4   0    2.90    4.10
   6   4   0    5.80    5.30
  -7   4   0 1023.00   76.29
   7  -4   0 1023.50   78.69
  -7   4   0 1000.20   76.19
  -7   4   0 1068.29   79.89
   7   4   0 1005.20   77.19
   7  -4   0 1030.00   79.79
   7   4   0 1053.39   76.49
   8  -4   0   27.30   12.60
   8   4   0   25.10    8.40
  -8   4   0   18.20   12.40
   8   4   0   24.10    6.40
   8  -4   0   29.20   10.80
   9  -4   0  788.82   63.19
   9   4   0  775.52   61.69
  -9   4   0  793.62   65.19
   9   4   0  813.82   60.49
   9  -4   0  805.92   65.09
  10   4   0   27.50    8.50
  10   4   0   20.00   10.80
  10  -4   0   26.50   12.90
  10  -4   0   29.80   15.30
 -10   4   0   20.30   15.60
 -11   4   0  803.62   65.79
  11   4   0  752.32   60.19
  11  -4   0  780.52   66.09
  11   4   0  775.82   61.99
  12   4   0    1.60    9.70
  12   4   0    3.90   13.10
  12  -4   0   17.90   18.40
  13   4   0   63.29   16.90
  13   4   0   63.59   13.60
  13  -4   0   74.89   21.70
  14  -4   0   23.20   23.10
  14   4   0  -10.70   13.10
  14   4   0   -8.90   15.50
  15   4   0  107.99   18.60
  15   4   0  108.39   21.30
  15  -4   0  127.49   29.00
   0  -5   0    3.30    3.50
   0   5   0    3.50    5.40
   0   5   0    3.40    3.60
   0  -5   0    0.00    5.10
  -1   5   0  277.37   22.90
  -1  -5   0  270.27   20.50
   1   5   0  260.87   22.20
   1  -5   0  274.37   21.80
   1   5   0  262.57   20.60
  -1   5   0  275.37   21.80
  -1  -5   0  261.87   21.90
   1  -5   0  261.97   22.80
  -2  -5   0  269.47   21.40
  -2   5   0  279.47   22.60
  -2   5   0  263.77   22.80
   2   5   0  264.47   19.90
   2  -5   0  254.37   22.90
   2   5   0  264.87   22.00
   2  -5   0  259.47   21.70
  -3   5   0  300.67   25.80
  -3   5   0  326.07   26.10
   3  -5   0  293.47   25.80
   3   5   0  301.17   22.60
   3   5   0  304.27   24.50
   3  -5   0  309.77   26.50
   4  -5   0    5.40    7.40
   4  -5   0    9.20    7.90
  -4   5   0   -3.70    7.50
   4   5   0    2.50    2.50
  -4   5   0   -0.80    6.20
   4   5   0    3.50    4.70
  -5   5   0  282.17   24.60
  -5   5   0  301.17   25.50
   5  -5   0  280.17   26.20
  -5   5   0  298.97   25.80
   5   5   0  307.87   23.80
   5  -5   0  277.17   27.00
  -6   5   0  123.39   13.70
   6   5   0  109.99   12.20
   6  -5   0  136.19   19.20
   6  -5   0  114.29   16.40
  -6   5   0  114.59   15.80
   6   5   0  131.79   12.80
  -6   5   0  124.69   15.00
   7   5   0 2302.97  173.38
  -7   5   0 2330.07  173.58
   7  -5   0 2334.27  175.98
   7   5   0 2409.66  173.48
   7  -5   0 2369.36  175.48
  -7   5   0 2430.16  176.28
  -7   5   0 2323.87  173.78
  -8   5   0   91.99   11.10
  -8   5   0   78.09   16.60
   8   5   0  113.09   14.00
   8  -5   0   87.29   14.60
  -8   5   0  110.89   11.10
   8   5   0   77.29   10.50
   8  -5   0   96.79   17.10
  -9   5   0  126.19   19.40
   9   5   0   98.09   13.40
   9  -5   0  128.39   18.90
   9  -5   0  107.29   16.90
   9   5   0  119.09   14.60
  10  -5   0  113.09   18.00
  10   5   0  100.69   12.70
  10  -5   0  114.29   20.50
  10   5   0   97.79   14.00
 -10   5   0  109.49   19.50
  11   5   0  374.76   34.30
 -11   5   0  390.26   39.60
  11   5   0  363.96   32.50
  11  -5   0  361.06   40.00
  12  -5   0   59.79   20.90
  12   5   0   56.49   12.00
  12   5   0   45.80   13.90
  13   5   0  778.62   61.39
  13   5   0  717.93   62.79
  13  -5   0  811.92   68.89
  14   5   0  171.88   22.50
  14   5   0  189.88   27.10
  14  -5   0  181.08   29.80
  15   5   0  188.68   24.50
  15   5   0  199.68   29.00
  15  -5   0  203.28   33.80
   0   6   0  273.67   22.60
   0   6   0  284.07   24.50
   0  -6   0  280.57   24.40
   0  -6   0  300.47   22.80
   1   6   0 4037.20  304.17
  -1   6   0 4182.18  304.97
  -1  -6   0 4093.89  305.17
  -1  -6   0 4354.46  304.17
   1  -6   0 3990.90  304.87
   1   6   0 4198.68  305.47
   1  -6   0 4097.69  305.67
  -1   6   0 4326.37  305.77
   2  -6   0  944.61   72.09
  -2   6   0  965.90   72.39
  -2  -6   0  952.30   71.29
   2   6   0  939.71   69.99
  -2   6   0  974.40   71.79
   2  -6   0  968.80   71.69
   2   6   0  953.20   71.59
  -2  -6   0  915.21   69.89
   3   6   0  631.94   45.80
  -3   6   0  646.54   49.00
   3  -6   0  576.84   48.60
   3   6   0  620.84   47.90
  -3   6   0  635.04   48.90
   3  -6   0  631.24   49.20
  -4   6   0   53.19   10.70
   4   6   0   62.09    5.40
   4  -6   0   54.79    9.20
  -4   6   0   61.09   10.00
   4  -6   0   59.89   11.00
   4   6   0   50.59    8.10
  -5   6   0    6.10    7.40
  -5   6   0   -2.90    9.40
  -5   6   0    2.50    7.00
   5  -6   0   -3.50    8.60
   5   6   0    2.90    2.90
   5   6   0    2.60    5.80
   5  -6   0   -1.10    7.20
  -6   6   0   -1.00    7.90
   6  -6   0   12.20   11.30
  -6   6   0    5.40    7.60
  -6   6   0    0.30   10.80
   6   6   0   11.50    4.30
   6  -6   0    5.40   10.30
   6   6   0    7.90    6.10
  -7   6   0  253.77   23.40
   7   6   0  260.57   21.50
   7  -6   0  261.57   27.60
   7  -6   0  257.97   28.70
   7   6   0  250.77   22.70
  -7   6   0  250.47   28.00
  -7   6   0  267.07   24.10
   8  -6   0  411.06   39.90
   8   6   0  415.86   34.00
   8  -6   0  415.86   37.70
  -8   6   0  412.46   33.80
  -8   6   0  462.75   37.80
   8   6   0  420.36   33.60
  -8   6   0  403.16   34.20
  -9   6   0  891.11   66.29
   9   6   0  907.61   67.99
   9   6   0  889.31   67.69
   9  -6   0  888.91   71.59
  -9   6   0  867.21   72.29
   9  -6   0  900.31   72.79
  -9   6   0  886.11   66.39
  10   6   0   12.50    9.00
  10  -6   0    0.20   15.30
  10  -6   0    9.60   14.40
 -10   6   0    1.70   15.70
  10   6   0    0.40    8.50
 -11   6   0  159.48   24.60
  11  -6   0  127.99   24.30
  11   6   0  145.49   19.50
  11   6   0  157.58   20.40
  11  -6   0  131.19   21.70
  12  -6   0   19.50   18.90
  12   6   0   21.20   11.10
 -12   6   0   21.30   19.80
  12   6   0   32.20   12.10
  13   6   0   -6.80   12.10
  13   6   0    8.10   13.00
  13  -6   0   25.30   22.10
  14   6   0   47.80   14.70
  14   6   0   24.30   14.50
  14  -6   0   37.40   24.90
   0   7   0    4.10    7.20
   0  -7   0    4.20    7.30
   0   7   0    7.70    5.20
   0  -7   0    4.80    4.60
  -1  -7   0    6.40    4.00
  -1   7   0    4.80    6.90
   1   7   0    5.50    6.80
   1   7   0    3.50    3.90
   1  -7   0    5.20    6.90
  -1  -7   0   -0.80    6.60
  -1   7   0    5.70    5.70
   1  -7   0    3.20    5.70
   2  -7   0  292.97   27.10
   2  -7   0  292.17   25.90
   2   7   0  303.17   23.20
   2   7   0  307.77   26.30
  -2  -7   0  307.37   25.60
  -2   7   0  314.67   26.00
  -2   7   0  287.97   26.80
   3   7   0   11.30    2.50
   3  -7   0    4.30    8.80
   3  -7   0   10.90    6.40
  -3  -7   0   14.20    5.50
  -3   7   0    4.10    8.00
  -3   7   0    3.60    8.20
   3   7   0   11.70    7.00
   4  -7   0   11.70    8.70
  -4   7   0   22.30    9.00
   4   7   0   13.20    6.80
   4  -7   0   17.90    9.70
  -4   7   0   13.20    9.40
   5   7   0 1491.05  114.29
  -5   7   0 1562.84  118.09
   5  -7   0 1564.94  118.29
  -5   7   0 1600.14  117.59
   5  -7   0 1540.55  117.89
   5   7   0 1623.24  116.49
  -6   7   0 1071.29   79.89
   6  -7   0 1023.30   80.69
   6  -7   0 1034.20   81.09
   6   7   0 1054.19   78.69
  -6   7   0 1006.20   79.09
  -6   7   0 1062.09   81.29
   6   7   0 1036.80   76.69
   7  -7   0  417.96   37.20
  -7   7   0  386.36   33.80
   7   7   0  391.06   29.80
   7  -7   0  359.26   35.40
   7   7   0  355.46   32.10
  -7   7   0  385.76   33.10
  -7   7   0  416.76   37.40
   8  -7   0  556.24   49.20
  -8   7   0  559.04   50.19
   8   7   0  551.74   43.30
   8   7   0  578.34   45.00
   8  -7   0  605.24   50.19
  -8   7   0  547.95   45.00
  -8   7   0  575.44   45.80
   9   7   0    8.00    8.70
   9  -7   0   -0.60   14.20
   9  -7   0    1.70   15.70
  -9   7   0    8.10    7.60
  -9   7   0   -4.30   15.30
   9   7   0    2.30    6.60
  -9   7   0   -3.50    7.70
  10  -7   0   -5.60   17.50
  10   7   0   18.80    9.90
  10  -7   0   33.70   16.80
 -10   7   0   23.50   17.10
  10   7   0   19.20    8.40
 -11   7   0  289.27   36.50
  11   7   0  233.78   24.50
  11   7   0  252.17   26.30
  11  -7   0  226.68   33.70
  11  -7   0  251.67   31.00
 -12   7   0  103.79   23.80
  12   7   0  100.19   14.50
  12  -7   0  120.79   25.00
  12   7   0  115.29   15.60
  13   7   0  203.18   25.30
  13   7   0  239.28   27.20
  13  -7   0  184.48   29.90
  14  -7   0   85.69   27.50
  14   7   0   78.99   16.60
  14   7   0   88.09   15.50
   0  -8   0 9338.87  705.43
   0  -8   0 9505.35  706.73
   0   8   0 9999.00  707.03
   0   8   0 9778.12  705.63
   1  -8   0    5.40    6.50
  -1  -8   0   15.20    8.10
   1   8   0   14.10    5.20
   1  -8   0    6.40    8.30
  -1  -8   0   11.90    4.80
  -1   8   0   17.30    9.00
  -1   8   0    8.40    6.50
   1   8   0    8.00    8.20
  -2   8   0  441.96   36.60
  -2  -8   0  425.16   34.70
   2  -8   0  426.36   35.10
  -2   8   0  409.76   34.90
  -2  -8   0  438.56   32.60
   2   8   0  425.66   32.60
   2   8   0  434.76   35.90
   2  -8   0  425.46   36.70
  -3  -8   0  134.99   14.60
   3   8   0  130.69   10.90
   3   8   0  122.99   16.80
  -3   8   0  125.79   18.10
   3  -8   0  131.99   18.70
  -3   8   0  117.49   17.20
   3  -8   0  135.99   17.40
   4   8   0   24.80    8.50
  -4   8   0   33.10   10.60
  -4   8   0   21.60   10.60
   4  -8   0   29.70   10.40
   4  -8   0   24.60   10.40
   5  -8   0   90.39   15.80
  -5   8   0  110.79   15.30
  -5   8   0  100.29   16.10
   5  -8   0  124.39   16.90
   5   8   0  132.09   15.80
   6  -8   0  589.44   49.50
  -6   8   0  604.24   47.60
   6  -8   0  559.74   48.00
   6   8   0  583.44   46.70
  -6   8   0  583.64   49.80
  -6   8   0  602.64   48.70
   7  -8   0  392.26   37.40
   7   8   0  360.06   28.10
  -7   8   0  405.46   37.50
   7   8   0  373.06   32.20
  -7   8   0  382.46   33.90
  -7   8   0  337.77   32.50
   7  -8   0  391.86   37.10
   8   8   0  662.93   53.69
  -8   8   0  699.83   53.99
   8  -8   0  696.53   58.29
  -8   8   0  627.94   58.19
   8   8   0  679.93   50.89
  -8   8   0  687.73   54.89
   8  -8   0  704.43   58.29
   9  -8   0  221.78   31.20
  -9   8   0  226.28   22.60
   9  -8   0  207.78   30.50
   9   8   0  212.08   19.10
  -9   8   0  220.58   23.70
   9   8   0  201.88   23.50
  -9   8   0  222.88   31.60
  10  -8   0  488.55   48.30
 -10   8   0  461.95   48.20
  10   8   0  489.25   37.90
 -10   8   0  478.55   38.80
 -10   8   0  478.55   38.50
  10  -8   0  504.65   47.60
  10   8   0  477.85   41.10
  11   8   0  192.48   23.40
 -11   8   0  178.38   27.60
  11   8   0  171.68   18.80
  11  -8   0  145.19   24.50
  11  -8   0  179.18   27.60
  12   8   0   15.30    9.20
  12  -8   0   13.60   17.10
 -12   8   0   31.60   21.90
  12   8   0   18.40   12.60
  13  -8   0   54.89   25.00
  13   8   0   29.80   14.20
  13   8   0   19.90   10.50
  14   8   0    7.10   15.00
  14  -8   0    5.00   24.00
  14   8   0    2.60   10.70
   0   9   0   -0.30    9.40
   0  -9   0    3.40    9.20
   0  -9   0    2.60    5.80
   0   9   0    8.50    6.60
   1   9   0  328.57   28.70
  -1  -9   0  296.57   27.80
   1  -9   0  292.27   29.00
  -1  -9   0  308.27   25.10
   1   9   0  315.97   25.40
  -1   9   0  313.47   29.10
  -1   9   0  300.87   26.70
   1  -9   0  322.67   26.60
  -2   9   0 1919.11  142.29
  -2  -9   0 1932.81  142.39
   2  -9   0 1874.31  141.99
  -2  -9   0 1899.41  140.39
   2  -9   0 1798.12  143.19
   2   9   0 1925.81  142.79
  -2   9   0 1930.71  143.29
   2   9   0 1987.10  140.59
  -3   9   0  952.10   72.49
   3   9   0  942.41   68.59
  -3   9   0  933.51   71.79
   3   9   0  925.11   71.79
   3  -9   0  898.61   71.49
  -3  -9   0  929.51   70.59
   3  -9   0  911.51   72.89
  -4   9   0  560.34   46.60
   4  -9   0  573.14   49.10
   4   9   0  571.64   46.30
   4  -9   0  588.84   47.80
   4   9   0  577.54   42.50
  -4   9   0  594.44   48.20
  -5   9   0   80.69   14.20
   5  -9   0   67.49   12.40
   5  -9   0   63.69   14.60
   5   9   0   62.89   12.00
  -5   9   0   62.89   14.00
  -6   9   0  668.13   55.29
  -6   9   0  654.93   53.79
   6  -9   0  672.13   55.99
   6   9   0  634.34   52.49
   6  -9   0  670.33   53.69
  -7   9   0  130.49   17.40
   7   9   0  128.49   15.60
  -7   9   0  110.39   19.40
   7  -9   0  129.09   20.00
  -7   9   0  117.69   16.40
   7  -9   0  118.29   19.50
   8   9   0   55.99   12.40
  -8   9   0   66.19   13.10
  -8   9   0   59.99   14.30
  -8   9   0   43.20   17.30
   8  -9   0   59.69   17.50
   8  -9   0   74.19   17.80
   9   9   0    7.80   10.90
  -9   9   0   13.00   10.70
   9  -9   0   12.20   16.00
   9  -9   0   10.80   13.30
  -9   9   0    8.70   11.40
   9   9   0   10.50    3.80
  -9   9   0   12.90   16.70
  10  -9   0  162.38   24.40
  10   9   0  144.69   14.10
  10   9   0  152.38   21.90
  10  -9   0  144.39   24.50
 -10   9   0  156.68   20.40
 -10   9   0  146.99   19.80
 -10   9   0  131.39   24.40
  11   9   0   44.50    7.60
 -11   9   0   33.50   20.30
 -11   9   0   35.80    7.40
  11  -9   0   57.59   22.20
  11  -9   0   57.79   20.50
 -11   9   0   41.80    7.80
  11   9   0   51.89   13.70
  12   9   0  593.34   50.69
 -12   9   0  608.54   59.29
  12  -9   0  649.54   60.19
  12   9   0  566.14   45.90
  13   9   0   27.20    8.90
  13   9   0   44.60   15.10
  13  -9   0   60.69   20.60
  14  -9   0    1.60   26.60
  14   9   0   23.40   15.70
  14   9   0   10.10    9.00
   0  10   0 4090.59  295.57
   0  10   0 3983.00  293.67
   0 -10   0 4055.49  295.27
   0 -10   0 3870.01  293.47
   1 -10   0 1706.43  129.99
   1  10   0 1768.52  129.39
  -1 -10   0 1717.53  131.19
  -1 -10   0 1718.83  129.19
   1 -10   0 1739.83  131.89
  -1  10   0 1754.32  131.99
  -1  10   0 1821.02  130.39
   1  10   0 1755.32  131.69
   2  10   0  475.25   40.10
   2 -10   0  450.45   38.70
   2  10   0  459.75   36.40
  -2  10   0  454.95   39.10
   2 -10   0  465.25   40.80
  -2 -10   0  485.45   39.60
  -2 -10   0  474.65   36.20
  -2  10   0  488.25   40.90
  -3 -10   0  151.18   17.50
   3  10   0  130.59   12.40
   3  10   0  138.89   18.50
   3 -10   0  146.89   19.10
   3 -10   0  118.39   17.80
  -3  10   0  129.49   16.40
  -3  10   0  103.69   17.50
   4  10   0   -7.00    9.10
   4  10   0   -1.70    2.60
   4 -10   0   -3.60   11.20
  -4  10   0   -5.20   11.20
   4 -10   0   -1.90   11.00
  -4  10   0   -9.00   11.00
  -5  10   0  244.58   26.90
   5 -10   0  194.78   27.30
  -5  10   0  235.68   26.80
   5  10   0  217.08   24.60
   5 -10   0  230.98   27.10
  -6  10   0  796.82   63.59
   6 -10   0  778.82   64.49
   6  10   0  775.62   62.49
  -6  10   0  791.52   64.49
   6 -10   0  784.52   64.79
  -7  10   0   42.20   17.10
  -7  10   0   53.89   15.10
   7  10   0   48.20   12.80
   7 -10   0   59.29   17.40
  -7  10   0   78.79   14.70
   7 -10   0   55.79   16.90
  -8  10   0  749.03   61.79
   8  10   0  787.12   61.89
  -8  10   0  779.22   62.99
   8 -10   0  766.02   65.39
  -8  10   0  782.52   65.99
   8 -10   0  753.72   66.29
   9 -10   0   89.39   21.30
  -9  10   0   77.79   14.90
   9  10   0   87.19   15.30
  -9  10   0   98.79   16.40
   9 -10   0   96.59   18.10
  -9  10   0   87.99   21.20
  10  10   0  331.27   34.00
 -10  10   0  341.67   33.60
  10 -10   0  324.27   36.60
  10 -10   0  385.96   42.70
 -10  10   0  330.67   32.30
 -10  10   0  361.86   41.50
 -11  10   0   42.70   11.10
  11 -10   0   41.80   21.10
  11  10   0   37.30   14.50
 -11  10   0   40.60   17.80
 -11  10   0   41.30   11.10
  11 -10   0   53.49   18.20
  12  10   0  159.78   20.70
  12 -10   0  128.79   28.40
 -12  10   0  100.59   23.70
 -13  10   0    9.70   22.40
  13 -10   0   -2.60   25.30
  13  10   0    9.20   14.90
   0 -11   0   13.20   10.60
   0  11   0    5.10   11.10
   0  11   0    1.60    8.00
   0 -11   0    7.20    7.50
   1  11   0  568.24   44.00
  -1 -11   0  546.45   46.50
   1  11   0  550.74   47.30
   1 -11   0  563.14   45.30
  -1  11   0  567.24   45.20
  -1  11   0  564.44   47.90
  -1 -11   0  566.84   43.60
   1 -11   0  540.75   47.50
  -2  11   0 4197.38  303.97
   2 -11   0 4106.09  304.97
   2 -11   0 4033.00  303.57
  -2  11   0 4275.17  305.47
  -2 -11   0 4099.79  304.07
   2  11   0 4060.39  302.27
  -2 -11   0 4144.49  302.17
   2  11   0 4075.19  304.77
  -3 -11   0  363.16   31.60
   3  11   0  356.86   33.20
   3  11   0  369.36   28.10
   3 -11   0  366.36   32.80
  -3  11   0  337.17   33.00
   3 -11   0  320.87   34.50
  -3  11   0  339.57   34.70
  -4  11   0 1358.56  104.39
   4 -11   0 1353.76  103.39
   4  11   0 1337.87   99.19
   4 -11   0 1292.47  104.39
  -4  11   0 1413.76  103.79
   4  11   0 1344.57  103.19
   5  11   0   47.40   12.40
   5 -11   0   35.00   15.90
   5 -11   0   54.29   15.10
  -5  11   0   45.30   15.00
  -5  11   0   50.09   15.40
   6 -11   0  524.95   47.50
  -6  11   0  409.06   45.70
  -6  11   0  533.05   45.90
   6  11   0  567.04   44.80
   6 -11   0  523.45   46.70
   7 -11   0   23.70   16.20
  -7  11   0   11.50   13.60
  -7  11   0   -6.50   14.30
   7 -11   0    0.20   16.20
   7  11   0    9.60   11.80
  -8  11   0  428.46   39.00
   8  11   0  349.57   37.00
   8 -11   0  386.86   41.50
  -8  11   0  382.36   37.00
   8 -11   0  411.66   42.10
  -8  11   0  369.76   41.90
  -9  11   0   61.29   14.90
  -9  11   0   53.29   15.80
   9 -11   0   41.80   19.90
  -9  11   0   54.89   20.40
   9  11   0   54.89   15.00
   9 -11   0   47.10   16.60
  10 -11   0   22.50   20.30
  10  11   0   14.20   14.10
  10 -11   0   39.80   21.40
 -10  11   0  -19.60   18.50
 -10  11   0   12.10   13.00
 -10  11   0   24.00   13.90
 -11  11   0  143.39   17.70
  11 -11   0  150.88   27.50
  11 -11   0  108.39   25.80
  11  11   0  137.69   20.40
 -11  11   0   95.79   23.10
 -11  11   0  144.69   17.80
 -12  11   0  225.28   33.20
 -12  11   0  217.28   20.50
 -12  11   0  216.38   20.40
  12 -11   0  289.67   35.40
  12  11   0  206.88   25.40
  13  11   0   37.50   16.90
 -13  11   0    8.90   21.10
  13 -11   0   56.79   27.20
   0 -12   0 3668.73  269.47
   0  12   0 3616.94  267.67
   0 -12   0 3542.85  267.37
   0  12   0 3711.33  269.97
  -1  12   0  324.67   33.60
   1 -12   0  326.47   33.00
  -1 -12   0  327.37   27.90
  -1  12   0  334.17   29.80
   1  12   0  323.97   28.30
  -1 -12   0  326.27   31.90
   1  12   0  323.57   33.10
   1 -12   0  325.37   29.40
  -2  12   0  605.64   48.60
  -2 -12   0  589.44   45.50
   2 -12   0  575.94   50.79
   2 -12   0  584.94   48.20
  -2 -12   0  581.84   48.70
  -2  12   0  555.54   50.99
   2  12   0  610.14   45.90
   2  12   0  590.34   50.09
   3 -12   0    2.60   11.10
   3 -12   0    2.40   10.80
  -3  12   0    7.90   11.80
  -3  12   0   -4.10   12.00
  -3 -12   0    6.70   10.70
   3  12   0   -3.10    5.60
   3  12   0   -2.60   11.90
   4  12   0    0.70    4.10
  -4  12   0   11.70   14.00
   4 -12   0    8.70   12.80
  -4  12   0   -0.60   12.40
   4  12   0   -3.00   11.70
   4 -12   0   -7.30   14.40
  -5  12   0   38.70   16.00
  -5  12   0   37.50   15.20
   5 -12   0   35.40   12.20
   5 -12   0   44.00   17.10
   5  12   0   42.60   13.30
   6 -12   0   66.69   19.40
  -6  12   0   84.49   18.00
  -6  12   0   77.39   18.50
   6  12   0   73.79   15.70
   6 -12   0   86.69   18.10
  -7  12   0  452.65   44.40
   7  12   0  426.36   41.00
  -7  12   0  398.46   42.00
   7 -12   0  455.05   45.40
   7 -12   0  475.35   41.20
   8 -12   0  843.72   72.69
   8  12   0  819.32   69.39
  -8  12   0  918.71   73.29
   8 -12   0  848.92   73.39
  -8  12   0  895.31   71.39
  -8  12   0  830.92   69.59
   9  12   0   24.40   14.50
  -9  12   0   27.50   14.90
   9 -12   0    5.40   15.20
   9 -12   0  -14.90   20.10
  -9  12   0    2.30   19.80
  -9  12   0   21.90   16.00
 -10  12   0  501.95   50.09
  10 -12   0  415.26   49.40
  10 -12   0  417.06   48.80
 -10  12   0  433.66   41.50
 -10  12   0  449.46   43.30
  10  12   0  455.85   43.40
  11  12   0   79.89   18.20
 -11  12   0   66.69   24.20
 -11  12   0   65.19   16.30
  11 -12   0  101.49   26.50
  11 -12   0   86.69   26.40
 -11  12   0   84.09   16.40
 -12  12   0   33.00   11.90
  12 -12   0   51.39   26.20
 -12  12   0   24.70   11.90
 -12  12   0   56.69   23.90
  12  12   0   41.30   17.60
  13 -12   0   -5.30   24.80
  13  12   0  -28.60   17.20
   0  13   0   15.40   13.00
   0  13   0   11.20    9.60
   0 -13   0   14.90   13.50
   0 -13   0    9.70    9.30
  -1 -13   0  319.37   33.50
   1 -13   0  276.37   32.80
   1  13   0  302.37   33.50
  -1  13   0  324.47   34.30
   1  13   0  329.57   28.40
   1 -13   0  318.37   30.00
  -1  13   0  311.87   30.80
  -1 -13   0  313.67   27.60
   2 -13   0   22.70   15.50
   2 -13   0   35.90   11.90
   2  13   0   14.20    8.10
   2  13   0   34.80   13.90
  -2 -13   0   36.10   13.10
  -2 -13   0   30.10    7.90
  -2  13   0   45.30   15.90
  -2  13   0   19.90   12.00
   3  13   0  443.56   42.50
   3 -13   0  440.96   43.70
   3 -13   0  485.65   41.30
  -3  13   0  466.55   41.50
   3  13   0  459.05   36.30
  -3  13   0  459.65   43.90
  -4  13   0   20.70   14.00
   4  13   0   -0.40   13.20
   4 -13   0    1.80   12.90
   4 -13   0   -1.60   16.20
   4  13   0    5.40    4.90
  -4  13   0    3.20   15.20
   5 -13   0  179.38   25.40
   5 -13   0  165.98   22.80
  -5  13   0  161.78   23.90
  -5  13   0  189.28   27.30
   5  13   0  168.08   22.30
  -6  13   0   42.90   18.30
   6  13   0   29.60   14.30
  -6  13   0   19.90   16.80
   6 -13   0   35.30   19.10
   6 -13   0   27.60   16.20
  -7  13   0  741.63   63.79
   7 -13   0  709.13   64.79
  -7  13   0  697.23   62.09
   7 -13   0  727.83   63.09
   7  13   0  742.03   61.59
  -8  13   0   76.49   18.10
   8 -13   0   84.79   22.10
   8  13   0   62.19   17.50
  -8  13   0   79.09   20.00
  -8  13   0   81.59   21.70
   8 -13   0   97.39   23.80
   9 -13   0   -0.90   20.90
  -9  13   0   -3.80   16.40
  -9  13   0    6.60   19.50
   9 -13   0   15.20   16.20
   9  13   0  -19.10   14.60
  -9  13   0   -3.00   14.90
  10  13   0   36.60   17.30
  10 -13   0   80.79   24.70
 -10  13   0   45.60   24.10
 -10  13   0   42.20   18.10
 -10  13   0   44.90   16.80
  10 -13   0   71.49   24.90
  11 -13   0   67.59   26.80
  11 -13   0   70.89   26.20
 -11  13   0   66.39   26.30
 -11  13   0   82.89   18.20
  11  13   0   64.19   19.20
 -11  13   0   73.49   17.50
 -12  13   0  224.08   28.50
  12  13   0  225.78   28.70
  12 -13   0  222.48   36.30
 -12  13   0  244.98   29.20
   0  14   0   49.90   15.60
   0  14   0   47.00   11.90
   0 -14   0   46.00   11.20
   0 -14   0   48.70   16.20
   1  14   0  205.18   22.60
   1 -14   0  217.58   23.80
  -1 -14   0  223.38   22.00
  -1 -14   0  241.08   29.80
   1  14   0  214.18   29.40
  -1  14   0  187.98   24.20
  -1  14   0  238.88   30.20
   1 -14   0  208.48   29.30
  -2 -14   0  244.38   28.80
   2 -14   0  261.17   27.50
  -2  14   0  177.18   28.00
  -2  14   0  277.37   28.30
   2  14   0  275.97   24.30
   2 -14   0  269.37   33.10
  -2 -14   0  272.07   23.90
   2  14   0  236.78   32.70
   3 -14   0   28.70   13.10
   3  14   0   22.70   15.40
   3  14   0   10.70    7.30
  -3  14   0   18.30   16.70
  -3  14   0   21.90   13.90
   3 -14   0   -7.80   16.20
  -4  14   0   10.40   16.70
   4  14   0   35.20   15.50
   4  14   0   15.80    5.90
  -4  14   0    8.10   14.60
   4 -14   0   14.90   17.90
   4 -14   0   44.00   15.40
   5  14   0   71.69   18.10
   5 -14   0   78.59   18.00
  -5  14   0   78.79   19.60
  -5  14   0   53.49   18.10
   5 -14   0   58.59   20.80
   6  14   0  131.99   21.60
   6 -14   0  152.38   23.10
  -6  14   0  123.99   22.80
   6 -14   0   97.89   24.20
  -6  14   0  151.78   22.90
   7 -14   0   49.90   21.90
  -7  14   0   33.20   19.10
  -7  14   0   55.89   19.80
   7  14   0   35.70   16.90
   7 -14   0   39.30   19.80
  -8  14   0   12.60   17.20
   8  14   0   12.70   16.00
   8 -14   0   17.90   21.40
  -8  14   0   -5.20   18.00
   8 -14   0    9.00   20.50
  -8  14   0   20.70   20.00
   9 -14   0  535.75   54.19
  -9  14   0  575.14   48.60
   9 -14   0  418.26   47.50
   9  14   0  500.15   48.20
  -9  14   0  489.25   52.59
  10 -14   0    1.90   22.80
 -10  14   0   -2.40   16.60
 -10  14   0    7.50   21.80
  10 -14   0   23.40   24.30
  10  14   0   12.20   17.30
 -10  14   0   27.10   18.40
 -11  14   0  157.38   31.40
 -11  14   0  160.68   24.50
  11 -14   0  175.78   32.10
  11  14   0  174.08   26.10
 -11  14   0  163.58   23.30
  11 -14   0  162.78   32.00
  12 -14   0   -5.60   27.00
  12  14   0    4.90   19.50
 -12  14   0   11.60   15.50
 -12  14   0  -11.20   15.60
   0  15   0   -7.50   10.40
   0 -15   0    2.10   10.60
   0 -15   0    5.60   15.50
   0  15   0  -10.60   14.30
   1 -15   0  144.99   23.00
   1  15   0  136.29   21.70
  -1  15   0  135.99   17.90
   1  15   0  118.39   16.10
  -1  15   0  145.49   23.10
  -1 -15   0  139.09   21.90
  -1 -15   0  147.89   18.70
   1 -15   0  148.19   20.70
   2  15   0   60.89   17.60
  -2 -15   0   56.19   10.60
  -2  15   0   50.39   19.20
   2 -15   0   61.09   14.60
  -2 -15   0   82.19   16.70
   2 -15   0   71.19   19.40
  -2  15   0   72.09   15.60
   2  15   0   53.99   11.00
  -3  15   0    1.40   14.40
   3  15   0   28.70   16.30
   3  15   0   16.30    8.10
  -3  15   0    6.60   17.50
   3 -15   0   28.60   18.70
   3 -15   0   19.40   14.40
   4  15   0    7.40   15.30
  -4  15   0   -0.60   15.10
   4  15   0    1.40    6.10
   4 -15   0    6.60   18.90
   4 -15   0   12.20   14.60
  -4  15   0    0.30   16.20
  -5  15   0  706.03   62.19
   5  15   0  694.63   61.59
   5 -15   0  725.23   60.49
  -5  15   0  674.83   60.79
   5 -15   0  673.23   62.99
   6 -15   0  371.16   42.70
  -6  15   0  313.27   39.20
   6  15   0  313.87   39.10
  -6  15   0  300.67   39.40
   6 -15   0  341.77   39.10
   7  15   0   44.10   17.90
   7 -15   0   58.79   23.90
  -7  15   0   37.60   19.30
   7 -15   0   56.59   21.10
  -7  15   0   45.90   20.60
  -8  15   0  322.37   40.70
  -8  15   0  278.07   40.50
   8  15   0  317.47   38.30
   8 -15   0  315.87   43.60
   8 -15   0  256.47   35.00
  -9  15   0   24.90   23.40
   9  15   0   41.20   19.50
   9 -15   0   56.59   23.00
  -9  15   0   67.09   21.50
   9 -15   0   35.70   24.00
  -9  15   0   50.09   19.30
  10 -15   0   10.10   25.00
 -10  15   0   23.80   18.90
  10 -15   0   17.80   24.90
 -10  15   0  -14.00   18.90
 -10  15   0   28.70   23.60
  10  15   0   -8.40   18.60
 -11  15   0   97.49   22.00
  11 -15   0  122.99   30.50
 -11  15   0  100.29   22.90
  11  15   0  141.39   24.90
   0 -16   0  369.36   39.10
   0  16   0  337.67   33.90
   0  16   0  288.27   39.30
   0 -16   0  386.66   33.50
  -1  16   0   39.50   19.40
   1 -16   0   38.40   19.50
  -1  16   0   51.59   15.10
   1  16   0   52.39   17.80
  -1 -16   0   60.69   18.00
  -1 -16   0   45.10   12.20
   1 -16   0   67.09   14.80
   1  16   0   52.89   12.70
  -2  16   0   80.59   16.70
   2  16   0   79.09   20.70
  -2 -16   0  114.19   19.30
  -2  16   0   96.09   22.10
   2 -16   0   86.19   21.20
   2 -16   0   90.29   17.20
  -2 -16   0   90.29   12.90
   2  16   0   86.29   13.30
  -3  16   0  363.36   41.30
  -3  16   0  312.27   36.50
   3  16   0  357.76   39.60
   3 -16   0  379.56   42.00
   3  16   0  331.67   30.10
   3 -16   0  352.06   37.50
   4 -16   0  141.29   26.70
  -4  16   0  161.68   23.00
   4  16   0  149.59   23.90
   4 -16   0  144.69   22.50
  -4  16   0  134.39   24.70
   5  16   0   39.70   19.70
   5 -16   0   54.39   21.70
   5 -16   0   47.50   18.90
  -5  16   0   19.40   20.20
  -5  16   0   36.20   18.60
  -6  16   0   86.09   23.50
   6  16   0   84.69   21.80
   6 -16   0   86.39   21.50
   6 -16   0  107.99   26.00
  -6  16   0   98.09   22.50
   7  16   0  206.38   28.60
  -7  16   0  223.08   29.80
  -7  16   0  185.48   29.60
   7 -16   0  164.28   31.60
   7 -16   0  192.78   28.00
  -8  16   0  180.38   26.90
   8 -16   0  161.18   24.60
   8  16   0  113.99   24.40
   8 -16   0  149.49   31.10
  -8  16   0  138.99   27.40
   9  16   0  270.37   37.10
  -9  16   0  181.08   29.40
   9 -16   0  213.98   34.80
  -9  16   0  221.98   29.70
   9 -16   0  208.88   33.20
  -9  16   0  230.88   32.90
  10 -16   0   73.19   28.10
 -10  16   0   82.29   23.00
  10 -16   0   96.49   30.20
 -10  16   0   36.40   23.10
  10  16   0   92.89   23.30
 -10  16   0  106.29   28.00
  11  16   0  267.07   33.80
 -11  16   0  243.48   31.20
 -11  16   0  246.38   32.10
  11 -16   0  261.27   38.50
   0  17   0   -0.80   13.10
   0  17   0   14.70   19.10
   0 -17   0   21.30   12.60
   0 -17   0    2.30   17.70
  -1  17   0  181.38   25.80
   1 -17   0  210.08   28.10
   1  17   0  190.88   24.00
   1  17   0  187.48   27.40
  -1 -17   0  172.58   25.70
   1 -17   0  187.28   25.00
  -1 -17   0  177.08   23.70
  -1  17   0  175.68   28.00
   2  17   0  696.33   64.19
   2  17   0  673.93   57.09
  -2 -17   0  705.43   56.79
   2 -17   0  740.63   64.39
  -2  17   0  774.52   60.69
  -2  17   0  706.63   65.19
   2 -17   0  729.53   59.69
   3 -17   0  852.01   71.59
  -3  17   0  869.81   72.29
  -3  17   0  875.11   76.09
   3  17   0  883.21   67.59
   3 -17   0  873.11   76.29
   3  17   0  903.21   74.89
   4 -17   0  872.61   76.59
   4 -17   0  904.01   72.19
  -4  17   0  819.52   75.59
   4  17   0  887.41   74.69
  -4  17   0  856.11   72.89
  -5  17   0  203.38   31.20
  -5  17   0  239.58   34.90
   5 -17   0  237.08   32.60
   5 -17   0  243.98   34.10
   5  17   0  231.28   31.10
   6 -17   0  438.46   51.09
   6 -17   0  428.96   46.70
  -6  17   0  449.95   50.49
  -6  17   0  389.06   46.70
   6  17   0  434.06   48.20
   7  17   0   39.80   21.70
  -7  17   0   52.89   22.30
   7 -17   0   16.70   24.80
  -7  17   0   52.99   23.90
   7 -17   0   59.99   23.00
   8  17   0   12.40   21.30
   8 -17   0   -2.60   25.50
  -8  17   0   20.30   21.40
  -8  17   0   19.10   23.50
   8 -17   0    1.10   22.40
   9 -17   0    7.10   25.20
  -9  17   0   19.00   21.20
   9 -17   0   -8.20   26.10
   9  17   0   -0.60   21.50
  -9  17   0  -28.10   23.60
  -9  17   0  -18.50   20.90
  10 -17   0   76.39   29.90
  10 -17   0   72.59   27.60
 -10  17   0   72.79   24.40
 -10  17   0   97.59   24.20
  10  17   0   43.30   24.00
   0  18   0  235.88   34.30
   0 -18   0  304.27   31.10
   0  18   0  261.87   31.50
   0 -18   0  326.87   40.20
  -1  18   0  149.49   22.10
   1 -18   0  168.58   21.90
  -1 -18   0  189.18   23.50
  -1 -18   0  165.48   25.80
   1  18   0  155.58   19.90
  -1  18   0  154.98   27.50
   1  18   0  158.08   27.30
   1 -18   0  152.58   27.60
   2 -18   0  609.14   59.09
  -2 -18   0  611.94   49.99
   2  18   0  620.64   50.49
   2 -18   0  615.84   52.99
  -2  18   0  557.04   59.09
  -2  18   0  613.14   53.99
   2  18   0  631.84   59.19
  -3  18   0   -7.90   20.10
   3  18   0    7.00    9.90
   3 -18   0   25.80   15.90
  -3  18   0   -0.40   17.00
   3 -18   0   -5.40   20.20
   3  18   0   22.90   20.40
   4 -18   0   40.20   19.50
  -4  18   0   41.40   23.80
  -4  18   0   57.79   20.00
   4 -18   0   83.79   24.80
   4  18   0   88.59   23.40
  -5  18   0   44.20   23.60
  -5  18   0   46.60   20.10
   5 -18   0   49.70   20.70
   5 -18   0   47.00   23.50
   5  18   0   23.90   21.70
   6  18   0   84.99   23.40
  -6  18   0  115.79   27.10
   6 -18   0   69.19   22.60
   6 -18   0   74.99   27.50
  -6  18   0   77.79   22.30
   7  18   0    0.00   20.80
   7 -18   0   17.10   25.70
   7 -18   0  -13.40   22.90
  -7  18   0   38.00   22.00
  -7  18   0   12.50   22.50
   8 -18   0   99.39   30.30
  -8  18   0  103.89   27.50
  -8  18   0   72.79   26.60
   8 -18   0   89.69   27.40
   8  18   0   65.29   26.50
   9  18   0   60.19   25.70
   9 -18   0   61.69   27.70
  -9  18   0   31.20   25.80
  -9  18   0   56.59   26.70
  -9  18   0   54.79   23.10
   9 -18   0   64.29   30.10
  10  18   0  172.88   31.40
 -10  18   0  136.09   30.20
 -10  18   0  103.59   27.50
  10 -18   0  158.98   28.20
   0 -19   0    3.60   13.10
   0  19   0    6.20   14.90
   0 -19   0   30.30   20.90
   0  19   0    7.80   21.60
  -1  19   0    1.70   21.30
   1  19   0    3.00   12.90
  -1 -19   0    6.30   12.90
   1 -19   0   27.20   21.60
   1  19   0   26.50   22.20
  -1  19   0   -6.50   15.10
   1 -19   0    8.70   14.40
  -2  19   0  491.05   52.79
  -2 -19   0  565.74   47.40
   2  19   0  589.34   57.79
  -2  19   0  556.24   58.09
   2 -19   0  571.74   58.09
   2 -19   0  578.24   52.19
   2  19   0  584.44   48.20
   3 -19   0   10.40   17.20
  -3  19   0   -2.40   21.60
  -3  19   0  -26.90   15.90
   3 -19   0    5.00   21.50
   3  19   0   15.10   20.70
   4 -19   0  582.84   53.29
  -4  19   0  560.14   54.79
  -4  19   0  537.25   59.29
   4 -19   0  541.95   61.39
   4  19   0  606.74   59.89
   5 -19   0   91.59   28.80
  -5  19   0  107.39   24.50
  -5  19   0  108.99   27.90
   5 -19   0  129.69   25.00
   5  19   0  119.29   27.90
   6 -19   0  219.88   31.50
   6 -19   0  239.18   37.00
   6  19   0  201.18   32.80
  -6  19   0  217.88   34.50
  -6  19   0  268.37   38.50
  -7  19   0   75.49   24.40
   7  19   0   31.90   24.30
   7 -19   0   -7.40   22.60
   7 -19   0   23.70   27.60
  -7  19   0   48.40   25.70
  -8  19   0  -34.70   17.70
   8  19   0   -3.30   23.80
   8 -19   0   27.80   25.60
  -8  19   0   20.50   25.40
   8 -19   0   20.90   28.10
   9  19   0   24.00   26.50
  -9  19   0   15.10   25.80
  -9  19   0   41.70   25.00
   9 -19   0   23.90   26.70
   0 -20   0 1160.58   90.09
   0  20   0 1127.99   90.49
   0  20   0 1144.09   97.09
  -1  20   0   -0.90   21.80
  -1  20   0   -9.80   16.20
  -1 -20   0    0.70   13.90
   1 -20   0   -2.80   15.50
   1  20   0   -6.90   14.00
   1 -20   0   20.80   22.80
   1  20   0    9.60   22.60
  -2  20   0  156.78   23.40
   2  20   0  187.88   30.60
   2 -20   0  137.59   22.40
  -2  20   0  119.19   29.60
   2 -20   0  132.39   29.50
  -2 -20   0  173.78   23.60
   2  20   0  116.79   18.60
  -3  20   0   12.00   24.20
   3 -20   0   33.70   18.60
   3 -20   0   28.30   25.80
  -3  20   0   48.40   19.50
   3  20   0    3.00   22.80
   4 -20   0   76.09   27.60
  -4  20   0   53.19   27.00
  -4  20   0   12.20   21.20
   4 -20   0   61.39   21.30
   4  20   0   54.89   25.70
   5 -20   0   12.30   21.80
  -5  20   0   21.30   21.70
   5  20   0  -11.40   22.70
  -5  20   0   25.30   25.20
   5 -20   0   22.60   27.00
  -6  20   0   17.50   25.80
  -6  20   0   13.50   21.90
   6 -20   0   95.69   30.60
   6 -20   0   20.90   23.60
   6  20   0  -11.80   23.60
  -7  20   0   62.29   28.60
   7 -20   0   55.59   29.90
   7 -20   0   17.60   24.80
   7  20   0   26.00   26.70
  -7  20   0   54.39   26.10
   8  20   0  433.96   53.49
   8 -20   0  410.76   51.79
  -8  20   0  405.06   53.59
   0 -21   0   17.20   15.80
   0  21   0   29.60   24.90
   0  21   0   27.70   16.80
  -1 -21   0    0.40   14.30
   1 -21   0    3.90   17.30
  -1  21   0  -15.70   21.80
  -1  21   0   -0.80   17.10
   1  21   0   10.40   15.40
   1  21   0   27.20   24.30
  -2 -21   0   63.89   15.20
   2 -21   0   61.89   20.80
   2 -21   0   81.29   27.40
  -2  21   0   82.69   28.50
  -2  21   0   60.49   21.00
   2  21   0   35.50   25.70
  -3  21   0  298.37   40.80
   3 -21   0  323.67   42.80
  -3  21   0  290.67   41.30
   3 -21   0  382.06   50.19
   3  21   0  368.96   48.60
   4 -21   0  180.38   34.10
   4 -21   0  135.09   26.10
   4  21   0  178.98   32.30
  -4  21   0  151.38   28.80
  -4  21   0  155.38   32.20
   5 -21   0   94.69   32.70
  -5  21   0  138.59   32.40
   5  21   0  159.68   31.20
  -5  21   0   91.69   26.90
   5 -21   0  118.59   27.30
   6 -21   0   54.49   30.60
   6 -21   0   60.49   24.80
  -6  21   0   51.29   26.50
  -6  21   0   66.59   29.70
   6  21   0   -1.90   26.20
   7  21   0   90.79   31.40
   7 -21   0   97.89   28.80
  -7  21   0   57.19   25.70
  -7  21   0   89.39   32.20
   0  22   0  150.68   33.60
   0  22   0  186.78   25.80
   0 -22   0  177.28   23.60
   1  22   0   94.69   18.80
  -1  22   0  102.49   22.20
  -1 -22   0   64.39   17.70
   1 -22   0   80.89   20.40
   1  22   0   69.79   29.20
  -1  22   0   94.59   29.70
  -2  22   0   18.20   27.50
  -2  22   0   18.90   18.90
  -2 -22   0    5.70   14.10
   2 -22   0   29.70   19.50
   2  22   0  -39.00   25.30
  -3  22   0   16.90   22.50
   3 -22   0   37.70   20.80
  -3  22   0   17.40   26.20
   3  22   0  -20.40   26.90
   4 -22   0   -3.50   21.30
  -4  22   0   10.40   21.70
  -4  22   0   -1.70   26.40
   4  22   0  -32.30   26.70
   5  22   0   48.90   28.80
   5 -22   0    8.90   23.90
  -5  22   0    4.40   24.10
  -5  22   0  -16.90   26.00
   6 -22   0    1.90   25.30
   6  22   0   45.70   29.60
  -6  22   0   59.69   30.00
  -6  22   0   64.39   26.90
   0  23   0   27.40   18.40
   0 -23   0    7.00   17.50
   1 -23   0   35.10   19.60
  -1 -23   0   43.00   17.30
  -1  23   0   35.10   19.80
  -2  23   0   10.60   22.60
   2 -23   0   35.30   20.00
  -2 -23   0   19.80   15.30
   3 -23   0   54.89   23.80
  -3  23   0   94.09   24.50
   4 -23   0   13.30   22.80
  -4  23   0   17.30   23.80
  -2   0   1  264.87   20.50
  -2   0   1  262.37   20.50
  -2   0   1  282.47   20.90
   2   0  -1  279.37   20.60
   3   0   1 6045.99  438.06
   3   0  -1 5835.52  437.86
  -3   0   1 6091.09  437.96
   4   0  -1 1867.91  138.79
  -4   0   1 1933.61  138.89
   4   0   1 1865.61  138.99
   4   0  -1 1864.51  138.19
   5   0   1   31.90    4.20
   5   0   1   34.20    4.20
  -5   0   1   28.30    6.80
   5   0  -1   31.60    5.30
   5   0   1   20.70    7.40
   5   0  -1   36.50    6.90
   6   0  -1  801.42   63.19
   6   0   1  839.42   61.09
   6   0   1  823.02   63.29
   6   0   1  835.72   61.29
   6   0  -1  850.01   61.99
  -6   0   1  802.22   63.29
  -7   0   1  588.84   48.90
   7   0   1  613.74   46.00
   7   0   1  616.14   48.80
   7   0  -1  616.94   48.80
   7   0  -1  624.44   47.00
   8   0   1  159.28   16.30
  -8   0   1  159.48   21.60
   8   0   1  172.68   20.80
   8   0  -1  169.38   20.20
   8   0   1  180.88   15.90
   8   0  -1  183.48   17.70
   9   0   1   64.09   13.80
   9   0  -1   75.29   13.70
   9   0   1   70.49   10.10
   9   0   1   75.39    9.50
  -9   0   1   88.29   14.00
   9   0  -1   76.69   10.90
  10   0   1   26.60   14.00
 -10   0   1    2.90   12.70
  10   0  -1    7.90    9.00
  10   0   1    6.00    7.60
  10   0  -1   -4.40   11.50
  11   0   1  121.69   16.50
  11   0  -1   99.59   14.60
  11   0   1   87.99   18.00
  11   0  -1  103.69   18.30
  12   0  -1  776.12   62.49
  12   0   1  759.82   61.29
  12   0  -1  781.52   65.99
  12   0   1  822.22   66.79
  13   0   1   36.30   19.10
  13   0  -1   33.10   14.00
  13   0  -1   25.10   18.30
  14   0  -1  421.96   43.50
  14   0   1  318.07   40.50
  14   0  -1  326.57   37.20
  15   0   1  101.49   25.00
  15   0  -1   52.09   23.20
  -1   1   1 1208.58   87.89
  -1   1   1 1147.49   87.89
   1  -1   1 1211.58   87.99
  -1  -1   1 1261.07   88.09
   1  -1  -1 1196.58   87.89
  -1   1  -1 1163.78   87.79
   2   1  -1 1418.76  121.09
   2  -1   1 1494.25  121.09
   2  -1   1 1492.55  121.59
  -2   1   1 1486.75  121.49
  -2   1   1 1489.15  121.39
   2   1  -1 1492.95  121.19
  -2   1   1 1537.15  121.29
  -2  -1   1 1830.72  121.09
   2  -1  -1 1902.71  121.69
   2  -1  -1 1799.42  121.39
  -2   1  -1 1538.75  120.89
  -2   1  -1 1844.72  120.89
  -2  -1   1 1801.22  121.19
   2  -1  -1 1794.92  121.49
  -2   1  -1 1900.61  121.79
   3   1  -1 1290.47   99.69
   3   1  -1 1363.46   99.59
  -3   1   1 1406.66  100.29
   3  -1   1 1355.86  100.39
   3  -1   1 1356.06   99.49
  -3   1   1 1387.86   99.79
  -3   1   1 1382.36   99.69
   3  -1   1 1355.46   99.39
  -3   1  -1 1413.96  100.39
   3  -1  -1 1378.46  100.19
   3  -1  -1 1381.96   99.79
  -3  -1   1 1384.06   99.79
   3  -1  -1 1144.09   99.79
   3   1   1 1382.96   99.99
   4   1  -1  609.34   48.40
  -4   1   1  632.14   49.50
  -4   1   1  622.04   48.20
   4   1  -1  631.44   48.80
   4  -1   1  628.34   48.30
   4  -1   1  624.04   48.20
   4  -1   1  609.04   49.60
  -4   1   1  605.04   48.30
   4  -1  -1  703.53   48.80
   4   1   1  688.13   49.20
   4  -1  -1  680.73   49.00
  -4   1  -1  698.03   49.70
   4  -1  -1  702.53   49.60
  -4  -1   1  687.13   49.10
  -5   1   1  117.29   14.10
   5  -1   1  132.39   10.90
   5   1  -1  125.89   11.30
   5  -1   1  131.19   11.30
   5   1  -1  135.99   12.60
   5  -1   1  112.79   14.30
  -5   1   1  130.49    9.50
   5  -1  -1  111.09   12.00
   5   1   1   99.59   13.70
  -5   1  -1  108.79   14.10
  -5  -1   1  102.29   12.50
   5  -1  -1  110.79   13.80
   5  -1  -1  113.69   12.40
   6   1  -1  492.15   43.80
   6  -1   1  482.75   43.80
   6  -1   1  476.55   45.70
  -6   1   1  488.55   45.50
   6   1  -1  477.55   44.90
   6   1   1  645.84   42.60
  -6   1  -1  636.64   46.40
   6   1   1  637.74   45.80
   6  -1  -1  631.64   44.40
   6  -1  -1  649.34   46.20
  -6  -1   1  639.14   45.50
   6   1   1  629.84   42.60
   6  -1  -1  633.64   44.70
   7  -1   1   79.79   10.90
   7   1  -1   68.29    8.50
  -7   1   1   66.29   11.40
   7  -1   1   71.19   12.30
   7  -1   1   73.99    9.60
   7   1  -1   62.59   10.60
  -7  -1   1   57.29   10.20
   7   1   1   59.79   10.40
   7  -1  -1   62.69    8.80
   7   1   1   56.19    7.60
  -7   1  -1   60.99   11.40
   7  -1  -1   63.69   11.70
   7   1   1   63.99    7.30
  -8   1   1  722.83   54.49
   8   1  -1  705.13   52.89
   8  -1   1  684.73   54.09
   8   1  -1  693.33   51.39
   8  -1   1  679.33   51.59
   8  -1   1  675.13   50.99
   8   1   1  641.84   52.99
   8   1   1  625.24   50.19
   8  -1  -1  610.74   53.39
  -8  -1   1  650.73   53.19
   8  -1  -1  627.24   51.49
   8   1   1  713.43   50.49
   9  -1   1  427.86   36.10
   9   1  -1  464.55   39.40
   9  -1   1  407.26   36.90
   9  -1   1  411.76   39.90
   9   1  -1  435.76   36.70
  -9   1   1  475.65   40.20
   9   1   1  458.85   35.70
   9  -1  -1  470.55   39.90
   9   1   1  457.85   40.00
   9  -1  -1  458.45   37.20
   9   1   1  488.85   35.50
  -9  -1   1  472.45   39.40
  10  -1   1  909.71   66.89
  10  -1   1  880.61   63.29
 -10   1   1  939.11   67.59
  10  -1   1  866.51   63.99
  10   1  -1  903.81   63.59
  10   1  -1  914.31   66.09
  10  -1  -1  718.13   66.39
  10   1   1  739.03   62.39
  10  -1  -1  689.53   63.49
  10   1   1  694.63   65.89
  11   1  -1   31.50   13.40
  11  -1   1    3.80   14.90
 -11   1   1   43.50   15.30
  11   1  -1   28.80   10.30
  11  -1  -1   21.70   10.90
  11   1   1    2.60   13.40
  11   1   1    6.70    8.20
  11  -1  -1   23.90   14.50
  12  -1   1   42.90   17.20
  12   1  -1   32.80   11.80
  12   1  -1   20.60   14.40
  12   1   1    1.80   16.20
  12   1   1   -6.60    9.50
  12  -1  -1   31.00   16.20
  12  -1  -1   11.10   12.40
  13   1  -1   49.40   16.90
  13  -1   1   49.70   20.70
  13   1  -1   38.40   14.00
  13   1   1   17.90   16.80
  13  -1  -1   14.10   17.60
  13   1   1   23.70   11.80
  14   1  -1   72.99   19.90
  14   1  -1   24.50   15.40
  14  -1   1   38.30   21.20
  14   1   1   73.49   21.50
  14  -1  -1   76.59   21.10
  14   1   1   65.09   14.90
  15   1  -1   22.90   17.70
  15  -1   1   39.90   24.50
  15   1  -1   45.70   21.60
  15  -1  -1   44.50   22.20
  15   1   1   78.19   22.90
   0  -2   1  325.97   24.70
   0   2  -1  327.57   24.80
   0  -2  -1  326.37   24.30
   0  -2   1  324.77   24.30
   1   2  -1   42.70    4.70
   1  -2   1   31.70    4.50
  -1   2   1   35.90    5.10
   1  -2   1   41.70    5.20
  -1   2   1   33.80    5.20
  -1   2  -1   35.90    5.10
  -1   2  -1   44.10    4.60
  -1  -2   1   39.90    5.00
   1  -2  -1   40.70    5.30
  -2   2   1 2084.09  138.09
   2   2  -1 1987.40  137.79
   2   2  -1 1841.62  137.29
   2  -2   1 2062.79  138.39
  -2   2   1 2052.69  138.29
   2  -2   1 2169.18  138.19
  -2   2   1 2072.89  138.29
  -2  -2   1 1688.43  137.59
  -2   2  -1 1672.23  137.79
  -2  -2   1 1615.74  137.29
   2  -2  -1 1810.12  138.19
  -2   2  -1 1722.53  138.19
   2  -2  -1 1675.33  138.09
  -3   2   1   69.09    8.90
   3   2  -1   67.09    6.60
   3  -2   1   44.20    7.50
  -3   2   1   56.59    7.80
   3  -2   1   49.10    7.40
   3   2  -1   63.29    6.30
  -3   2   1   59.89    7.30
   4  -2   1  446.26   30.80
   4   2  -1  424.96   30.40
  -4   2   1  420.86   31.90
   4   2  -1  415.06   30.10
  -4   2   1  401.66   30.60
  -4   2   1  394.06   30.40
   4  -2   1  415.86   32.00
   4   2   1  374.96   30.70
   4  -2  -1  382.96   30.70
  -4   2  -1  382.86   29.50
   4  -2  -1  379.16   31.10
  -4   2  -1  385.66   31.80
  -4  -2   1  388.86   30.40
   4  -2  -1  361.56   31.00
  -4   2  -1  375.16   29.50
  -5   2   1  282.27   25.20
  -5   2   1  291.97   22.50
   5   2  -1  276.47   23.20
   5   2  -1  292.77   22.60
  -5   2   1  295.67   22.70
   5  -2   1  279.57   25.30
   5  -2   1  279.87   23.40
   6   2  -1  219.98   18.60
  -6   2   1  221.88   17.20
  -6   2   1  218.58   22.00
  -6   2   1  224.38   17.30
   6  -2   1  223.88   19.80
   6   2  -1  227.88   19.80
   6  -2   1  205.18   22.10
  -7   2  -1  257.07   24.70
   7   2   1  251.17   22.90
   7   2   1  226.78   18.30
   7  -2  -1  250.87   21.70
   7  -2  -1  240.98   24.20
  -7  -2   1  250.17   22.60
   7  -2  -1  223.38   22.30
   7   2   1  238.08   18.30
   8  -2   1  642.14   48.90
   8  -2   1  652.33   51.29
  -8   2   1  631.24   51.19
   8   2  -1  631.84   47.90
   8   2  -1  656.23   49.50
   8  -2  -1  628.04   50.89
   8  -2  -1  584.14   48.60
   8   2   1  609.54   46.60
  -8  -2   1  604.74   49.40
   8   2   1  600.44   46.50
   8   2   1  626.94   49.99
  -8   2  -1  608.74   50.89
  -9   2   1  197.18   24.40
   9   2  -1  223.98   22.40
   9   2  -1  188.28   19.30
   9  -2   1  174.98   20.80
   9  -2   1  203.68   25.30
   9   2   1  173.68   23.20
   9  -2  -1  189.58   24.60
   9   2   1  180.68   17.00
   9  -2  -1  192.38   20.80
 -10   2   1  103.69   17.70
  10   2  -1   94.49   12.70
  10  -2   1   81.09   17.90
  10   2  -1   76.59   14.30
  10  -2   1   83.29   14.30
  10  -2  -1  125.79   14.70
  10   2   1  134.69   17.20
  10  -2  -1  145.69   19.00
  11   2  -1   65.99   12.10
 -11   2   1   64.49   16.90
  11   2  -1   49.80   14.30
  11  -2   1   40.30   17.40
  11   2   1   61.09   15.50
  11  -2  -1   64.19   13.60
  11  -2  -1   88.79   17.60
  11   2   1   78.49   10.70
  12  -2   1  130.69   22.60
  12   2  -1  115.09   19.20
  12   2  -1  133.69   17.10
  12   2   1  153.28   18.50
  12  -2  -1  144.19   22.30
  12   2   1  132.69   20.50
  13  -2   1  111.49   24.50
  13   2  -1  109.49   17.40
  13   2  -1  133.89   20.40
  13   2   1  138.69   16.20
  13  -2  -1  146.19   24.50
  13   2   1  109.79   21.80
  14   2  -1  172.18   25.40
  14  -2   1  176.98   28.70
  14   2  -1  179.08   23.60
  14   2   1  251.97   26.20
  14  -2  -1  220.98   30.30
  14   2   1  255.37   34.50
  15   2  -1   -1.20   19.40
  15   2  -1   12.10   16.60
  15  -2   1   27.10   23.10
  15  -2  -1   19.50   23.70
  15   2   1    0.60   19.70
  15   2   1   -2.30   14.70
   0   3   1  458.95   34.30
   0   3  -1  446.36   34.30
   0  -3   1  446.66   35.00
   0  -3   1  450.35   34.30
   0  -3  -1  442.46   34.30
   0  -3  -1  504.65   34.80
   0   3  -1  475.65   35.00
   0   3   1  460.05   34.80
   1  -3   1 1620.64  129.89
   1  -3   1 1651.93  130.19
  -1   3   1 1632.74  130.09
   1   3  -1 1651.13  129.99
  -1   3   1 1621.84  129.89
  -1   3  -1 1946.21  130.09
   1   3   1 1848.92  129.79
   1  -3  -1 1798.92  129.89
  -1  -3   1 1848.32  129.99
  -1  -3   1 1785.32  129.19
   1  -3  -1 1883.91  130.29
   1   3   1 1816.12  129.39
  -1   3  -1 1879.61  130.29
   2   3  -1 4530.25  317.57
  -2   3   1 4518.35  317.97
   2  -3   1 4531.25  317.97
   2  -3   1 4489.05  317.97
  -2   3   1 4409.46  317.87
   2  -3  -1 3984.80  317.77
  -2  -3   1 4341.47  317.37
   2  -3  -1 4221.28  317.97
  -2   3  -1 4186.98  317.87
  -2   3  -1 4198.78  317.77
  -3   3   1 1130.29   87.69
  -3   3   1 1132.29   87.59
   3  -3   1 1119.29   87.89
   3   3  -1 1062.79   86.39
  -3   3   1 1122.19   87.29
   3  -3   1 1157.98   87.59
   3   3  -1 1157.78   86.99
  -3   3  -1 1261.07   87.39
  -3   3  -1 1272.37   87.89
   3  -3  -1 1228.48   87.79
   3  -3  -1 1243.58   87.79
  -3  -3   1 1208.48   86.39
  -3  -3   1 1234.18   86.49
  -4   3   1  687.43   53.99
   4  -3   1  664.73   54.79
  -4   3   1  675.33   53.59
   4   3  -1  602.84   52.89
   4  -3   1  691.03   54.09
   4   3  -1  714.03   53.29
  -4   3   1  700.23   54.39
   4   3   1  756.12   53.39
   4  -3  -1  747.93   54.59
  -4   3  -1  760.02   53.29
  -4   3  -1  755.32   54.59
   4  -3  -1  747.33   54.79
  -4   3  -1  755.02   53.59
  -4  -3   1  745.33   53.09
  -5   3   1 1180.28   94.19
  -5   3   1 1192.98   92.69
   5   3  -1 1193.48   92.49
   5  -3   1 1174.18   94.19
   5  -3   1 1227.08   93.39
  -5   3   1 1197.58   92.99
   5   3  -1 1198.78   92.49
  -5   3  -1 1404.66   92.29
   5  -3  -1 1295.97   93.79
   5   3   1 1316.37   92.99
  -5   3  -1 1313.77   94.39
  -5  -3   1 1286.57   92.69
  -5   3  -1 1279.57   92.29
   5  -3  -1 1254.07   94.19
   6   3  -1  358.56   29.70
   6  -3   1  334.07   32.30
   6   3  -1  364.96   29.10
  -6   3   1  338.97   32.30
  -6   3   1  358.26   29.20
  -6   3   1  347.37   29.00
   6  -3   1  351.56   30.70
   6   3   1  398.86   30.30
  -6   3  -1  414.86   31.50
   6  -3  -1  408.06   32.50
   6  -3  -1  423.06   31.40
  -7   3   1 1257.57   91.39
   7  -3   1 1307.87   94.89
   7   3  -1 1266.77   92.29
  -7   3   1 1289.97   94.89
   7   3  -1 1269.27   92.79
   7  -3   1 1255.67   93.49
   7  -3  -1 1201.68   94.49
  -7   3  -1 1192.28   94.69
   7   3   1 1243.08   93.19
   7   3   1 1197.98   90.99
   7  -3  -1 1174.78   93.59
  -8   3   1  402.66   35.70
   8  -3   1  411.56   35.40
   8   3  -1  404.46   32.40
   8   3  -1  400.16   31.20
   8  -3   1  396.66   33.20
   8   3   1  360.46   29.30
   8  -3  -1  379.36   33.40
   8  -3  -1  379.46   35.40
   8   3   1  354.16   32.90
  -8   3  -1  364.06   35.50
  -9   3   1  298.17   28.90
   9   3  -1  265.27   25.20
   9  -3   1  306.47   31.20
   9   3  -1  270.77   23.40
   9  -3   1  268.27   26.10
   9  -3  -1  240.58   28.70
   9   3   1  233.88   26.00
  -9   3  -1  251.77   29.10
   9   3   1  217.48   21.10
 -10   3   1  471.15   42.70
  10  -3   1  500.05   44.10
  10   3  -1  452.45   37.20
  10   3  -1  457.75   38.80
  10  -3   1  455.15   39.50
  10   3   1  421.76   35.40
  10  -3  -1  438.66   41.60
  10   3   1  427.46   39.60
  11  -3   1   94.59   15.80
 -11   3   1  107.89   19.90
  11  -3   1  105.59   20.20
  11   3  -1   96.19   15.30
  11   3  -1   91.89   13.30
  11  -3  -1   43.80   17.80
  11   3   1   65.69   16.00
 -12   3   1  165.08   24.00
  12   3  -1  199.18   26.40
  12  -3   1  173.98   25.70
  12   3  -1  186.28   22.50
  12   3   1  129.19   19.50
  12   3   1  127.79   21.10
  12  -3  -1  144.19   23.80
  13   3  -1   37.60   15.30
  13   3  -1   23.10   13.40
  13  -3   1   27.90   19.90
  13  -3  -1   49.40   21.30
  13   3   1   18.10   16.10
  13   3   1   19.80   11.10
  14  -3   1   77.09   23.50
  14   3  -1   59.99   16.00
  14   3  -1   77.49   18.90
  14  -3  -1   72.79   22.80
  14   3   1   65.19   19.30
  14   3   1   61.29   14.50
  15   3  -1   69.39   18.60
  15   3  -1   67.39   20.40
  15  -3   1  104.79   26.20
  15   3   1   67.59   21.10
  15  -3  -1   69.69   24.60
  15   3   1   69.89   16.00
   0   4   1   47.10    6.30
   0   4  -1   49.10    6.80
   0   4   1   47.00    6.30
   0  -4  -1   43.60    6.10
   0  -4   1   44.60    6.50
   0  -4  -1   51.79    6.00
   0   4  -1   54.59    6.20
   1   4  -1 1580.34  117.19
   1   4  -1 1490.75  116.19
   1  -4   1 1609.34  117.39
  -1   4   1 1615.74  117.49
   1  -4   1 1550.64  116.99
  -1   4   1 1591.64  116.99
  -1  -4  -1 1543.55  116.39
   1  -4  -1 1647.14  117.49
  -1   4  -1 1665.63  117.49
  -1  -4   1 1592.34  117.19
   1   4   1 1615.24  116.99
  -1  -4   1 1531.95  116.19
   1  -4  -1 1603.94  116.99
  -1   4  -1 1647.04  116.99
   1   4   1 1538.25  116.29
   2  -4   1 1546.25  120.79
  -2   4   1 1551.74  120.79
   2  -4   1 1534.95  120.59
   2   4  -1 1560.74  120.29
  -2   4   1 1527.45  120.49
   2   4   1 1674.33  119.99
  -2  -4   1 1713.83  120.29
  -2   4  -1 1750.62  120.79
  -2   4  -1 1744.33  120.69
   2  -4  -1 1686.93  120.89
   2  -4  -1 1650.43  120.59
  -3   4   1  448.06   34.10
   3  -4   1  411.56   34.60
   3  -4   1  422.56   34.30
  -3   4   1  443.76   34.40
   3   4  -1  441.16   33.50
  -4   4   1   13.30    6.00
   4  -4   1   12.80    7.80
   4  -4   1    9.10    6.20
   4   4  -1   12.10    2.80
   4   4  -1   12.10    4.70
  -4   4   1   11.60    7.40
  -4   4   1   13.40    6.20
   4  -4  -1   14.30    6.90
  -4   4  -1   13.40    7.60
   4  -4  -1   19.20    7.60
  -4   4  -1   19.20    5.80
   4   4   1   14.70    3.10
  -5   4   1   36.60    8.10
   5   4  -1   35.50    6.30
  -5   4   1   36.80    7.80
   5   4  -1   32.00    5.10
   5  -4   1   33.70    8.20
   5  -4   1   43.40    8.80
  -5   4   1   36.60    7.20
   5  -4  -1   73.49   10.30
   6   4  -1  417.86   35.40
  -6   4   1  383.86   37.10
  -6   4   1  400.96   36.00
   6   4  -1  395.66   35.10
   6  -4   1  391.26   38.50
  -6   4   1  412.96   35.70
   6  -4   1  393.26   37.10
   6   4   1  506.05   36.10
   6  -4  -1  535.15   38.20
  -6   4  -1  514.75   39.00
   6   4   1  512.45   34.00
   6  -4  -1  521.75   39.00
  -6   4  -1  502.55   35.10
  -6   4  -1  501.05   35.30
  -7   4   1  884.71   63.39
   7  -4   1  863.61   65.29
  -7   4   1  861.41   63.19
   7  -4   1  898.71   66.69
   7   4  -1  873.71   63.59
  -7   4   1  876.61   66.49
   7   4  -1  893.61   63.59
  -7   4  -1  760.12   61.69
   7  -4  -1  800.92   65.39
   7  -4  -1  802.12   65.29
   7   4   1  808.02   62.19
   7   4   1  837.62   63.99
  -7   4  -1  789.52   66.39
  -8   4   1   29.20    4.80
  -8   4   1   32.40    4.90
   8  -4   1   34.80   10.50
   8   4  -1   36.50    7.80
  -8   4   1   46.30   13.60
   8   4  -1   34.20    8.30
   8  -4   1   33.70   12.80
  -8   4  -1   10.00   12.20
   8  -4  -1   15.10   11.80
   8   4   1    8.20    8.50
   8  -4  -1   22.30   10.50
   9   4  -1   42.70    9.90
   9  -4   1   48.60   15.40
   9   4  -1   47.60    9.20
   9  -4   1   34.50   12.20
  -9   4   1   32.90   13.60
  -9   4  -1   40.20   12.10
   9   4   1   53.39   10.90
   9   4   1   40.50    6.90
   9  -4  -1   40.60   13.50
  10   4  -1   74.69   12.80
  10  -4   1   68.69   15.00
 -10   4   1   78.59   18.00
  10  -4   1   72.79   18.60
  10   4  -1   70.69   11.60
  10  -4  -1   92.49   18.00
 -10   4  -1   78.89   17.30
  10   4   1   80.89   10.00
  10   4   1   78.19   13.70
 -11   4   1   76.69   19.40
  11  -4   1   73.19   16.40
  11  -4   1   74.19   20.10
  11   4  -1   68.99   14.00
  11   4  -1   72.69   12.70
  12  -4   1  108.79   23.80
  12   4  -1  135.69   16.90
  12   4  -1  139.49   18.50
 -12   4   1  131.69   23.70
  12  -4  -1  129.39   23.10
  12   4   1  130.29   18.20
  12   4   1  136.79   19.40
  13   4  -1  372.76   36.60
  13   4  -1  365.66   35.50
  13  -4   1  394.76   44.20
  13   4   1  369.96   32.90
  13  -4  -1  356.86   45.40
  13   4   1  316.67   37.20
  14  -4   1   34.80   22.80
  14   4  -1   -4.40   14.30
  14   4  -1   17.50   15.50
  14   4   1   12.50   16.80
  14   4   1    0.00   12.30
  14  -4  -1   -5.30   21.60
  15   4  -1  190.58   24.00
  15  -4   1  183.28   31.80
  15   4  -1  154.08   24.20
  15   4   1  175.28   25.80
  15   4   1  202.38   22.50
  15  -4  -1  213.38   31.70
   0  -5  -1  916.01   68.59
   0   5  -1  919.31   68.59
   0  -5  -1  895.41   69.39
   0   5   1  943.01   69.59
   0   5  -1  955.90   69.69
   0   5   1  921.21   68.69
   0  -5   1  937.81   68.59
   0  -5   1  912.81   69.59
   2  -5   1 1908.81  144.99
   2   5  -1 1985.70  144.59
   2  -5   1 1863.51  144.59
  -2   5   1 1977.90  145.09
  -2   5   1 1938.21  144.59
   2  -5  -1 1952.00  144.59
   2   5   1 2051.99  144.39
  -2   5  -1 2024.50  144.69
   2   5   1 1865.21  143.39
  -2  -5   1 2002.00  144.39
   2  -5  -1 1992.50  145.09
  -2   5  -1 2004.70  144.99
  -2  -5   1 1896.21  142.99
   3  -5   1  143.79   16.50
  -3   5   1  123.39   16.50
  -3   5   1  134.09   16.40
   3  -5   1  123.89   16.40
   3   5  -1  137.99   15.20
  -3  -5   1  174.78   14.50
   3  -5  -1  187.68   16.90
   3  -5  -1  182.28   17.10
  -3   5  -1  197.08   17.10
  -3   5  -1  194.18   16.40
   3   5   1  187.68   14.60
  -4   5   1  483.25   39.50
   4   5  -1  482.65   37.90
  -4   5   1  484.45   38.60
   4   5  -1  463.05   35.90
   4  -5   1  470.35   39.50
   4  -5   1  479.75   39.50
  -4   5   1  465.45   38.90
   4  -5  -1  479.25   39.40
   4  -5  -1  516.55   39.40
  -4   5  -1  526.95   38.80
   4   5   1  507.85   37.20
  -4   5  -1  508.65   39.70
  -5   5   1  613.04   46.50
   5   5  -1  637.94   44.40
  -5   5   1  624.54   48.10
   5  -5   1  661.33   47.90
  -5   5   1  610.14   47.00
   5  -5   1  595.54   48.10
   5   5  -1  656.53   45.90
   5   5   1  561.74   44.90
  -5   5  -1  572.74   47.80
   5   5   1  574.34   44.90
  -5   5  -1  536.55   45.80
  -5   5  -1  582.94   46.40
   5  -5  -1  578.94   47.00
   5  -5  -1  559.04   47.60
   6  -5   1   71.89   12.10
   6   5  -1   97.49    9.90
  -6   5   1   68.49   10.70
   6   5  -1   86.69   12.10
   6  -5   1   75.69   12.40
  -6   5   1   75.99   13.90
  -6   5   1   88.39   11.70
  -6   5  -1  103.29   12.90
   6   5   1   98.79   11.60
   6  -5  -1   97.29   13.70
   6   5   1  102.29    9.80
   6  -5  -1   92.69   12.90
  -6   5  -1   96.59   12.00
  -6   5  -1   86.09   13.90
   7   5   1  242.98   19.60
  -7   5  -1  233.58   20.60
  -7   5  -1  256.67   26.90
   7  -5  -1  234.88   25.30
   7  -5  -1  225.98   26.40
  -7   5  -1  226.48   20.30
   7   5   1  244.08   21.50
   8   5  -1  426.56   33.00
  -8   5   1  430.26   32.40
   8  -5   1  431.66   38.00
   8  -5   1  408.36   36.10
  -8   5   1  431.16   37.80
   8   5  -1  421.26   32.60
  -8   5   1  418.46   32.00
   8   5   1  406.16   33.30
  -8   5  -1  400.46   37.90
   8  -5  -1  398.26   37.80
   8  -5  -1  351.06   35.30
   8   5   1  390.46   31.30
  -8   5  -1  338.77   29.50
  -9   5   1  344.37   27.80
   9   5  -1  341.77   31.30
   9  -5   1  341.57   37.70
   9   5  -1  367.86   31.70
  -9   5   1  364.16   37.60
   9  -5   1  345.87   35.10
   9  -5  -1  404.76   37.80
   9   5   1  397.36   32.50
   9  -5  -1  424.46   36.10
  -9   5  -1  403.66   37.20
   9   5   1  392.26   30.00
  10  -5   1  124.09   18.50
 -10   5   1  149.79   21.40
  10  -5   1  113.79   21.00
  10   5  -1  133.49   18.10
  10   5  -1  106.19   14.40
  10   5   1  130.19   15.50
  10   5   1  111.99   15.50
 -10   5  -1  120.19   19.90
  10  -5  -1  140.59   21.30
 -11   5   1   70.39   19.60
  11   5  -1   74.99   13.10
  11  -5   1   66.59   19.30
  11  -5   1   51.79   16.70
  11   5  -1   64.69   13.20
  11  -5  -1  114.69   21.30
  11   5   1  112.79   15.40
  11   5   1  101.69   11.90
  12  -5   1   34.40   17.00
  12   5  -1   18.80   12.30
 -12   5   1   27.60   19.40
  12  -5   1   42.80   20.70
  12   5  -1   36.90   13.00
  12  -5  -1   87.59   21.40
  12   5   1   56.89   14.50
  12   5   1   68.99   11.20
  13  -5   1  119.99   26.00
  13   5  -1  120.79   18.30
  13   5  -1  116.49   18.10
  13   5   1  143.79   20.50
  13  -5  -1  149.59   26.30
  13   5   1  130.69   19.40
  14  -5   1    9.10   23.00
  14   5  -1   31.80   15.50
  14   5  -1   32.00   15.10
  14   5   1   14.90   12.80
  14  -5  -1    1.50   22.70
  14   5   1   13.30   15.70
  15   5  -1   98.09   20.10
  15  -5   1   70.59   28.00
  15   5  -1   97.79   19.80
  15   5   1  114.89   20.80
  15  -5  -1  127.09   28.80
  15   5   1  129.89   18.50
   0   6   1 1089.09   81.49
   0  -6  -1 1065.89   81.29
   0   6  -1 1142.69   81.49
   0  -6   1 1126.39   82.69
   0   6  -1 1115.69   82.69
   0  -6   1 1073.29   81.39
   0  -6  -1 1075.39   82.39
   0   6   1 1096.09   82.59
   1   6  -1  306.07   23.40
  -1  -6  -1  290.77   22.20
   1  -6   1  276.67   22.00
  -1   6   1  306.57   23.60
  -1   6   1  302.77   22.20
   1  -6   1  279.17   23.60
   1   6  -1  294.87   20.70
  -1  -6  -1  286.57   20.80
   1  -6  -1  217.38   21.60
   1   6   1  221.08   22.60
  -1   6  -1  219.68   21.70
   1  -6  -1  197.78   22.80
  -1   6  -1  212.98   23.00
  -2   6   1 1382.96  109.09
  -2   6   1 1372.96  108.49
   2   6  -1 1366.86  108.49
   2   6  -1 1308.87  106.79
   2  -6   1 1349.47  108.49
   2  -6   1 1364.26  109.09
  -2  -6   1 1489.85  106.79
  -2  -6   1 1556.14  108.59
   2   6   1 1565.94  108.59
   2  -6  -1 1488.05  108.49
  -2   6  -1 1612.24  108.79
   2  -6  -1 1520.15  109.19
  -2   6  -1 1554.94  109.29
   2   6   1 1503.85  107.19
  -3   6   1  900.91   78.19
   3  -6   1  910.01   78.89
  -3   6   1  874.21   78.69
   3  -6   1  876.31   78.49
   3   6  -1  903.11   78.09
   3   6   1 1168.88   78.09
  -3  -6   1 1132.79   77.79
   3  -6  -1 1106.19   78.79
   3   6   1 1167.58   76.59
  -3   6  -1 1138.19   78.99
   3  -6  -1 1119.49   79.39
  -3   6  -1 1186.28   79.29
  -4   6   1   30.20    7.40
   4  -6   1   17.90    9.00
   4  -6   1   22.20    9.10
   4   6  -1   28.90    6.90
  -4   6   1   30.40    9.20
  -4   6  -1   13.80    6.80
   4  -6  -1   19.50    8.50
  -4   6  -1   11.80    7.90
   4  -6  -1   15.60    8.80
   4   6   1   10.10    5.60
  -4  -6   1   15.30    4.40
   5  -6   1   53.49   11.20
   5  -6   1   50.59   11.70
  -5   6   1   64.59   11.60
  -5   6   1   57.29    9.80
   5   6  -1   62.29    8.80
   5   6  -1   63.19    5.20
  -5   6   1   49.00   10.60
   5   6   1   47.30    7.60
   5   6   1   51.09    7.60
  -5   6  -1   55.09   10.00
  -5   6  -1   44.20   11.60
   5  -6  -1   50.69    9.90
   5  -6  -1   49.60   11.10
  -6   6   1  804.42   61.89
   6   6  -1  879.71   57.19
   6  -6   1  808.02   61.29
   6   6  -1  799.22   58.99
   6  -6   1  815.32   61.79
  -6   6   1  811.12   60.29
  -6   6   1  784.32   59.49
   6   6   1  747.13   58.09
  -6   6  -1  714.33   60.39
   6   6   1  738.13   57.79
   6  -6  -1  709.03   60.19
  -6   6  -1  714.43   59.29
   6  -6  -1  738.13   61.29
  -6   6  -1  723.23   58.79
   7  -6   1  312.17   28.70
  -7   6   1  319.67   26.40
  -7   6   1  325.67   27.10
   7   6  -1  340.17   25.80
   7  -6   1  316.97   30.90
  -7   6   1  332.67   28.40
   7   6  -1  320.77   23.40
   7  -6  -1  235.08   29.90
  -7   6  -1  261.47   30.10
   7   6   1  248.78   24.30
  -7   6  -1  254.07   24.80
   7   6   1  269.27   24.10
  -7   6  -1  281.77   25.80
   7  -6  -1  247.08   29.50
  -8   6   1  333.77   37.10
  -8   6   1  356.76   31.80
   8   6  -1  329.27   30.20
   8   6  -1  358.96   31.90
   8  -6   1  298.17   35.40
   8  -6   1  380.66   37.30
  -8   6   1  349.07   32.20
  -8   6  -1  415.56   30.60
  -8   6  -1  410.96   30.80
   8  -6  -1  398.96   36.70
   8   6   1  425.06   31.60
  -8   6  -1  422.26   37.80
   8   6   1  413.46   30.80
   8  -6  -1  396.86   34.70
   9   6  -1   10.80    7.40
  -9   6   1   14.20   14.20
  -9   6   1   14.70    7.20
   9   6  -1   17.90    9.10
   9  -6   1   14.40   13.30
  -9   6   1   20.20    7.60
   9  -6   1    4.50   15.20
   9  -6  -1   27.50   13.90
  -9   6  -1   40.80   15.80
   9   6   1   18.40    8.60
   9  -6  -1   20.50   11.90
   9   6   1   16.20    7.20
 -10   6   1   71.89   18.40
  10   6  -1   61.09   10.10
  10  -6   1   42.80   15.70
  10   6  -1   48.40   11.00
  10  -6   1   58.59   18.00
  10   6   1   31.00   10.70
  10  -6  -1   55.29   16.90
 -10   6  -1   16.90   16.50
  10   6   1   46.50    9.40
  11   6  -1  235.58   23.50
  11  -6   1  244.98   34.70
  11   6  -1  236.48   24.80
 -11   6   1  211.68   28.10
  11  -6   1  239.18   31.00
  11  -6  -1  172.98   27.40
  11   6   1  201.88   24.70
  11   6   1  187.28   22.10
 -12   6   1   27.70   18.90
  12   6  -1   10.20   11.80
  12   6  -1    4.40   10.90
  12  -6   1    1.40   16.90
  12  -6   1    2.00   20.10
  12   6   1   12.70   10.10
  12   6   1   17.90   12.30
  12  -6  -1   29.70   20.40
  13  -6   1  218.18   33.00
  13   6  -1  279.57   31.20
  13   6  -1  270.37   30.00
 -13   6   1  281.27   39.90
  13   6   1  285.37   31.10
  13   6   1  281.97   28.30
  13  -6  -1  313.57   41.00
  14   6  -1  266.97   30.70
  14  -6   1  214.18   34.20
  14   6  -1  220.38   29.40
  14   6   1  218.28   27.40
  14   6   1  234.48   31.00
  14  -6  -1  230.78   33.50
   0  -7   1 2134.69  162.38
   0  -7   1 2245.88  161.18
   0  -7  -1 2076.89  160.98
   0  -7  -1 2072.09  162.08
   0   7   1 2257.17  162.38
   0   7  -1 2204.38  161.18
   0   7   1 2265.67  161.28
   0   7  -1 2257.87  162.58
   1   7  -1 1398.66  103.59
  -1  -7  -1 1369.86  104.69
   1  -7   1 1383.36  104.39
  -1   7   1 1389.06  104.49
  -1   7   1 1401.66  105.49
   1   7  -1 1422.96  105.29
   1  -7   1 1403.16  105.59
  -1  -7  -1 1379.16  103.59
  -1   7  -1 1495.55  105.69
   1   7   1 1444.66  105.19
   1   7   1 1407.36  103.69
   1  -7  -1 1428.86  104.39
   1  -7  -1 1405.06  105.49
  -1   7  -1 1400.36  104.49
  -1  -7   1 1344.97  103.49
  -1  -7   1 1410.86  105.09
   2   7  -1  911.11   71.89
   2  -7   1  930.71   73.69
   2  -7   1  928.11   74.69
  -2   7   1  940.51   73.79
   2   7  -1  951.80   73.99
  -2   7   1  938.61   74.59
   2  -7  -1  997.40   73.69
  -2  -7   1  979.30   71.79
   2  -7  -1 1043.80   74.79
   2   7   1  999.10   73.99
   2   7   1 1025.70   72.19
  -2   7  -1 1012.70   73.89
  -2   7  -1 1009.10   74.59
  -2  -7   1  998.20   73.89
   3  -7  -1  315.97   28.40
  -3  -7   1  314.77   26.20
   3   7   1  317.17   24.10
  -3   7  -1  318.17   27.90
   3  -7  -1  303.77   27.60
  -3   7  -1  314.07   27.80
   3   7   1  324.47   26.40
   4  -7   1  210.68   25.10
   4   7  -1  226.78   23.50
  -4   7   1  242.68   25.10
   4  -7   1  203.88   25.20
   4   7   1  286.27   20.30
  -4   7  -1  276.67   25.50
   4   7   1  284.97   23.20
   4  -7  -1  301.07   25.80
  -4  -7   1  273.37   21.90
   4  -7  -1  278.07   25.60
  -4   7  -1  285.27   25.70
   5  -7   1  168.78   19.60
   5   7  -1  169.98   16.80
   5  -7   1  163.68   19.90
  -5   7   1  169.98   18.50
  -5   7   1  148.49   17.30
   5  -7  -1  127.49   16.70
  -5   7  -1  125.39   16.90
   5   7   1  117.59   15.30
   5   7   1  138.99   12.30
  -5   7  -1  126.79   18.00
   5  -7  -1  117.89   16.80
  -6   7   1   93.99   13.90
   6   7  -1  101.99    8.00
  -6   7   1   81.69   12.70
  -6   7   1   89.19   16.10
   6  -7   1   86.99   15.80
   6  -7   1   95.19   16.00
   6   7  -1  107.29   15.10
   6  -7  -1  103.19   15.70
   6  -7  -1   81.59   15.70
  -6   7  -1   88.99   13.20
  -6   7  -1  116.69   15.20
   6   7   1  115.89   10.80
   6   7   1  105.29   13.70
  -6   7  -1   95.09   15.80
   7  -7   1  258.37   30.40
  -7   7   1  232.88   26.70
   7   7  -1  277.17   21.60
  -7   7   1  282.27   27.70
  -7   7   1  256.37   26.30
   7  -7   1  229.58   28.40
   7   7  -1  249.28   25.40
  -7   7  -1  280.47   30.30
   7   7   1  296.87   23.10
   7  -7  -1  281.47   29.00
   7   7   1  310.87   24.50
  -7   7  -1  291.87   26.40
   7  -7  -1  311.27   30.10
  -7   7  -1  289.67   25.30
   8  -7   1  572.54   50.79
   8   7  -1  546.55   44.10
  -8   7   1  558.24   51.09
   8  -7   1  530.85   50.19
   8   7  -1  540.95   46.60
  -8   7   1  558.04   46.80
  -8   7   1  543.45   47.20
   8  -7  -1  633.34   51.19
   8   7   1  603.64   45.80
   8   7   1  633.14   45.10
  -8   7  -1  650.93   49.60
   8  -7  -1  601.44   49.90
  -8   7  -1  606.44   46.60
  -8   7  -1  588.04   45.80
   9   7  -1  186.68   16.40
   9  -7   1  163.08   21.40
   9  -7   1  221.28   28.90
  -9   7   1  200.88   20.00
  -9   7   1  186.18   19.20
   9   7  -1  182.38   20.70
  -9   7   1  169.58   23.50
  -9   7  -1  118.39   22.10
  -9   7  -1  146.19   16.50
   9  -7  -1  123.79   22.40
   9  -7  -1  152.98   21.70
   9   7   1  151.08   17.90
   9   7   1  152.08   18.60
  -9   7  -1  149.09   16.20
  10  -7   1  306.97   34.70
  10  -7   1  298.47   38.60
 -10   7   1  299.77   27.10
 -10   7   1  359.86   37.90
  10   7  -1  321.47   27.90
 -10   7   1  305.87   27.00
  10   7  -1  306.67   31.10
 -10   7  -1  398.86   39.00
  10   7   1  358.46   29.50
  10  -7  -1  327.97   38.30
  10   7   1  368.66   29.40
  11   7  -1  250.67   22.20
  11  -7   1  282.37   36.00
  11  -7   1  263.47   32.50
  11   7  -1  246.88   25.70
 -11   7   1  267.47   34.60
  11   7   1  163.18   23.20
  11  -7  -1  197.28   28.50
 -11   7  -1  151.38   27.50
  11   7   1  185.98   22.90
  12  -7   1   -0.50   18.20
  12   7  -1    2.10    9.40
  12  -7   1   21.90   21.10
 -12   7   1   -2.00   20.20
  12   7  -1   -2.20   12.20
  12   7   1    6.80   10.30
  12  -7  -1    9.60   19.00
  12   7   1   -2.60   10.90
  13   7  -1   66.79   12.80
  13   7  -1   60.19   15.60
 -13   7   1   91.99   24.30
  13  -7   1   90.99   25.90
  13  -7  -1   42.20   24.40
  13   7   1   53.49   13.30
  13   7   1   47.90   13.70
  14  -7   1   21.10   25.30
  14   7  -1    9.40   15.10
  14   7  -1    5.40   11.90
  14   7   1   -1.30   12.90
  14  -7  -1   25.80   22.90
  14   7   1   24.20   13.50
   0  -8   1 1054.19   83.19
   0   8   1 1063.99   81.69
   0  -8  -1 1088.59   81.59
   0   8   1 1137.79   83.29
   0  -8   1 1038.10   81.39
   0   8  -1 1148.39   81.69
   0   8  -1 1131.39   83.49
   0  -8  -1 1084.59   82.99
  -1  -8  -1  731.13   60.19
   1  -8   1  694.73   60.99
  -1   8   1  701.03   60.99
  -1   8   1  731.33   59.79
   1  -8   1  754.42   59.79
  -1  -8  -1  745.43   58.69
   1   8  -1  748.33   60.69
   1   8  -1  754.12   58.69
  -1  -8   1  821.82   58.59
   1  -8  -1  796.42   59.59
   1   8   1  850.41   58.99
   1   8   1  856.31   61.19
  -1   8  -1  860.91   61.49
   1  -8  -1  842.12   61.29
  -1   8  -1  854.21   59.89
  -1  -8   1  792.42   60.69
   2   8  -1 1235.58   93.89
   2  -8   1 1237.18   96.89
   2   8  -1 1312.47   96.29
  -2   8   1 1303.67   95.89
  -2  -8  -1 1242.08   94.19
  -2   8   1 1269.67   96.79
   2  -8   1 1245.58   95.69
   2  -8  -1 1259.97   96.79
  -2   8  -1 1330.47   95.89
   2   8   1 1298.27   96.09
   2  -8  -1 1271.87   95.69
  -2   8  -1 1293.87   96.79
  -2  -8   1 1283.87   95.89
   2   8   1 1268.87   94.19
   3   8  -1 1374.66   95.59
   3  -8   1 1367.36   96.69
  -3   8   1 1428.66   96.69
  -3   8   1 1430.06   95.99
   3  -8   1 1316.07   95.59
   3  -8  -1 1141.59   94.79
  -3   8  -1 1151.68   95.79
   3  -8  -1 1180.08   96.09
   3   8   1 1214.48   95.19
  -3  -8   1 1194.98   94.59
  -3   8  -1 1203.58   95.49
   3   8   1 1197.38   92.99
   4  -8   1  750.72   49.70
  -4   8   1  741.33   50.09
   4  -8  -1  567.44   49.00
  -4   8  -1  594.64   49.00
  -4   8  -1  560.24   49.10
  -4  -8   1  564.14   46.60
   4  -8  -1  558.14   49.60
   4   8   1  589.04   47.90
   4   8   1  576.74   45.00
  -5   8   1  295.47   31.40
   5   8  -1  296.47   28.90
   5  -8   1  322.47   31.50
   5  -8   1  287.57   31.40
  -5   8   1  316.37   30.60
   5  -8  -1  335.47   31.60
   5   8   1  356.26   24.90
  -5   8  -1  334.37   30.80
  -5   8  -1  338.57   29.70
   5   8   1  340.27   28.60
   5  -8  -1  339.27   29.50
   6   8  -1 1066.09   80.89
  -6   8   1 1052.59   80.99
  -6   8   1 1131.79   83.29
   6  -8   1 1083.09   82.09
  -6   8   1 1127.99   82.49
   6  -8   1 1083.19   82.99
  -6   8  -1  961.10   82.69
   6   8   1 1100.19   78.29
  -6   8  -1 1034.40   81.69
   6  -8  -1 1006.30   82.59
   6  -8  -1 1029.50   82.89
   6   8   1 1039.40   80.29
  -7   8   1  207.08   25.60
   7   8  -1  219.08   24.80
   7  -8   1  231.68   28.30
  -7   8   1  210.38   26.70
  -7   8   1  227.08   26.30
   7  -8   1  219.48   26.20
  -7   8  -1  268.97   24.90
  -7   8  -1  272.27   25.90
   7  -8  -1  281.87   29.00
   7   8   1  269.77   24.10
  -7   8  -1  265.97   26.60
   7   8   1  275.57   20.50
   7  -8  -1  254.87   26.30
  -8   8   1  286.67   31.10
  -8   8   1  312.87   29.70
   8  -8   1  332.37   33.70
  -8   8   1  319.37   35.30
   8   8  -1  345.37   30.20
   8   8  -1  307.37   24.50
   8  -8   1  328.47   32.10
  -8   8  -1  338.57   29.20
   8   8   1  317.77   28.90
   8   8   1  311.57   26.10
  -8   8  -1  336.67   30.10
   8  -8  -1  365.66   35.60
   8  -8  -1  323.97   34.00
  -8   8  -1  304.17   35.40
   9  -8   1   40.00   17.30
  -9   8   1   47.50   11.30
  -9   8   1   53.69   18.10
   9  -8   1   53.19   17.90
   9   8  -1   41.90    6.10
   9   8  -1   30.50   11.60
  -9   8   1   24.90   11.40
  -9   8  -1   65.59   18.50
  -9   8  -1   40.90   10.20
   9  -8  -1   38.20   16.30
   9   8   1   41.20    8.00
  -9   8  -1   37.00    9.90
   9   8   1   33.80   10.00
   9  -8  -1   43.40   17.50
 -10   8   1   19.60    9.60
  10   8  -1   27.40   11.60
 -10   8   1   18.80   18.30
  10  -8   1   11.30   19.00
  10  -8   1    8.20   16.80
 -10   8   1   11.20    9.20
  10   8  -1   18.00    6.00
 -10   8  -1    1.30    5.90
 -10   8  -1   24.20   17.30
  10  -8  -1    8.40   17.60
 -10   8  -1    2.70    6.00
  10   8   1   -4.90    7.60
  10   8   1   11.10    9.30
  11  -8   1  215.58   30.30
  11   8  -1  194.08   26.70
  11  -8   1  247.18   34.00
  11   8  -1  220.88   20.50
 -11   8   1  279.67   36.20
  11   8   1  205.88   24.10
  11   8   1  216.88   22.30
 -11   8  -1  196.78   29.60
  11  -8  -1  199.58   29.20
  12  -8   1  422.66   45.40
  12   8  -1  365.26   33.30
 -12   8   1  410.96   46.40
  12   8  -1  377.16   38.10
  12  -8   1  390.56   48.10
  12   8   1  424.76   35.30
  12  -8  -1  458.85   48.10
  12   8   1  416.56   36.70
 -13   8   1   99.29   26.40
  13  -8   1   68.29   25.40
  13   8  -1   92.99   17.70
  13   8  -1   70.19   12.80
  13  -8  -1  156.18   27.00
  13   8   1  146.09   19.50
  14  -8   1   79.39   28.40
  14   8  -1  107.29   19.40
  14   8  -1  101.69   13.80
  14   8   1   87.09   15.10
  14   8   1   82.29   16.80
  14  -8  -1   83.19   28.20
   0  -9  -1 3653.03  283.17
   0   9  -1 3854.61  283.47
   0   9   1 3939.71  285.07
   0  -9   1 3816.32  284.97
   0  -9   1 3945.61  283.37
   0   9  -1 3953.90  285.17
   0  -9  -1 3852.71  284.67
   0   9   1 3875.41  283.47
  -1  -9  -1  465.95   35.20
  -1   9   1  463.55   38.30
  -1   9   1  480.65   36.60
   1   9  -1  515.75   38.60
   1  -9   1  486.15   36.50
  -1  -9  -1  458.75   37.40
   1   9  -1  494.55   35.30
   1  -9   1  456.55   38.80
  -1   9  -1  416.66   38.40
  -1   9  -1  432.06   36.70
   1  -9  -1  415.76   36.40
   1  -9  -1  448.16   38.40
   1   9   1  437.26   38.40
  -1  -9   1  421.66   35.00
  -1  -9   1  409.06   37.70
   1   9   1  416.36   35.20
   2   9  -1 1807.62  127.99
  -2   9   1 1818.32  127.39
   2   9  -1 1751.92  125.39
   2  -9   1 1742.43  128.49
   2  -9   1 1739.63  127.19
  -2   9   1 1704.93  128.39
  -2  -9  -1 1751.52  125.49
  -2   9  -1 1676.83  128.19
   2  -9  -1 1624.54  128.19
  -2   9  -1 1659.73  127.09
   2   9   1 1697.53  125.59
  -2  -9   1 1623.04  125.19
   2  -9  -1 1593.14  126.89
  -2  -9   1 1638.94  127.39
   2   9   1 1711.73  127.69
   3   9  -1   98.39   12.90
  -3   9   1  112.29   14.50
   3  -9   1   88.59   14.70
  -3   9   1  101.39   13.00
   3   9   1   56.99   11.30
   3  -9  -1   49.50   12.70
   3   9   1   66.79    8.60
  -3  -9   1   62.09   11.00
  -3   9  -1   45.40   11.60
   3  -9  -1   63.39   11.40
  -3   9  -1   52.99   13.00
   4  -9   1   21.50   11.40
   4  -9   1   24.20    9.10
  -4   9   1   27.00   11.40
   4   9  -1   28.20    9.70
  -4   9   1   17.60   11.10
  -4  -9   1   19.20    7.80
   4   9   1   18.80    3.90
  -4   9  -1   15.80   10.70
   4   9   1   20.00    9.00
   4  -9  -1   26.90   11.40
   4  -9  -1   22.50   11.00
  -4   9  -1   28.00   11.20
   5  -9   1   54.09   13.70
  -5   9   1   60.49   13.40
   5   9  -1   48.30   11.30
  -5   9   1   55.69   13.40
   5  -9   1   41.90   11.00
  -5   9  -1   26.20   11.80
   5  -9  -1   25.90   13.50
   5   9   1   27.50    9.80
  -5   9  -1   38.70   12.30
   5   9   1   49.30    5.70
   5  -9  -1   50.99   11.00
   6  -9   1   52.39   15.90
  -6   9   1   59.69   13.40
   6  -9   1   58.59   16.40
  -6   9   1   67.19   13.90
  -6   9   1   65.19   14.80
   6   9  -1   61.49   13.00
   6  -9  -1   79.99   16.70
   6   9   1   88.29   12.90
   6  -9  -1   88.89   16.30
  -6   9  -1   97.19   15.40
   6   9   1  103.09    8.00
   6   9   1   97.49    8.30
  -6   9  -1   92.29   16.60
   7  -9   1   26.50   14.30
  -7   9   1   24.10   12.90
  -7   9   1   10.40   13.60
  -7   9   1   10.70   11.20
   7   9  -1   23.50   10.90
   7  -9   1   13.40   14.10
   7   9   1    4.70    3.60
   7   9   1    1.50    9.10
  -7   9  -1   -4.10   10.20
   7  -9  -1   21.90   14.60
  -7   9  -1    4.30   13.60
  -7   9  -1   -2.20   10.80
   7  -9  -1   -1.10   10.70
   8   9  -1  838.62   61.49
  -8   9   1  784.92   62.09
  -8   9   1  890.11   65.69
   8  -9   1  809.52   63.19
  -8   9   1  847.62   61.69
   8  -9   1  821.32   64.49
   8  -9  -1  722.83   64.09
  -8   9  -1  753.92   64.99
  -8   9  -1  708.33   60.59
   8   9   1  725.93   57.19
   8   9   1  725.63   60.39
   8  -9  -1  692.03   64.29
  -8   9  -1  711.53   61.39
   9  -9   1   94.89   20.50
  -9   9   1   85.09   20.50
   9   9  -1   88.99   14.70
   9  -9   1  117.79   19.80
  -9   9   1   74.99   15.10
  -9   9   1  106.19   14.90
   9  -9  -1   79.59   19.20
  -9   9  -1   71.29   12.80
   9   9   1   72.19   10.80
   9  -9  -1   82.99   17.00
  -9   9  -1   79.19   13.90
   9   9   1   75.39   13.40
  -9   9  -1   69.29   18.70
  10  -9   1  589.34   51.69
  10   9  -1  535.15   37.70
 -10   9   1  546.95   42.50
 -10   9   1  551.84   43.20
 -10   9   1  531.85   51.09
  10   9  -1  563.74   44.50
  10  -9   1  559.94   50.59
 -10   9  -1  460.15   40.60
 -10   9  -1  460.95   40.90
  10  -9  -1  512.15   50.09
  10  -9  -1  464.65   48.10
  10   9   1  445.96   39.10
 -10   9  -1  448.06   49.60
  10   9   1  455.85   42.60
  11   9  -1  263.97   21.00
 -11   9   1  261.47   24.10
  11  -9   1  274.97   37.90
 -11   9   1  336.47   39.50
 -11   9   1  248.88   24.20
  11  -9   1  287.07   39.40
  11   9  -1  245.78   29.60
  11   9   1  216.68   22.50
 -11   9  -1  223.48   31.90
  11  -9  -1  278.37   38.40
  11   9   1  236.08   27.80
 -12   9   1   95.29   25.30
  12  -9   1  106.39   26.30
  12   9  -1  119.59   18.80
  12   9  -1  114.49   13.50
  12  -9   1   94.19   24.30
  12   9   1  125.19   16.40
  12   9   1  120.69   17.20
  12  -9  -1  107.09   22.20
 -13   9   1  149.59   27.00
  13   9  -1  104.39   18.50
  13   9  -1  108.69   14.20
  13  -9   1   72.39   27.20
  13   9   1   78.09   12.70
  13  -9  -1   89.99   27.10
  13   9   1  108.49   17.20
  14  -9   1    4.40   26.50
  14   9  -1   23.60    8.30
  14   9  -1   -0.60   15.80
  14  -9  -1   31.60   26.60
  14   9   1    2.40    9.60
  14   9   1   -1.80   14.10
   0 -10  -1  227.78   24.60
   0  10  -1  237.58   21.70
   0 -10  -1  236.48   21.60
   0  10  -1  235.78   24.80
   0  10   1  226.08   25.10
   0 -10   1  243.98   21.50
   0  10   1  216.28   21.20
   0 -10   1  221.38   25.00
  -1 -10  -1  102.19   13.80
  -1 -10  -1  114.49   12.40
  -1  10   1  116.89   14.80
  -1  10   1  101.39   15.40
   1 -10   1   90.19   15.20
   1 -10   1  108.69   14.50
   1  10  -1  106.49   12.40
   1  10  -1  112.49   14.70
   1  10   1   80.09   14.00
  -1  10  -1   85.99   14.70
  -1 -10   1   71.79   14.00
   1 -10  -1   65.49   14.20
   1  10   1   74.39   10.40
  -1  10  -1   76.39   11.80
   1 -10  -1   85.89   12.00
  -1 -10   1  103.49   11.90
  -2  10   1 1102.79   86.69
   2 -10   1 1106.49   86.49
  -2 -10  -1 1087.89   84.69
   2  10  -1 1118.09   84.59
  -2  10   1 1141.29   88.09
   2  10  -1 1150.58   87.59
   2 -10   1 1108.19   88.19
   2  10   1 1168.28   84.89
  -2  10  -1 1190.48   87.69
   2 -10  -1 1155.78   87.99
  -2 -10   1 1126.99   86.89
  -2  10  -1 1167.98   86.99
  -2 -10   1 1149.19   84.39
   2  10   1 1172.48   87.39
   2 -10  -1 1139.79   86.49
  -3  10   1  121.69   18.00
   3  10  -1  131.09   12.20
  -3  10   1  112.19   16.60
   3 -10   1  141.99   19.60
   3  10  -1  119.89   16.90
   3 -10   1  108.19   17.50
  -3 -10   1  140.19   18.40
   3  10   1  143.79   13.20
   3 -10  -1  164.38   19.60
  -3 -10   1  156.88   12.30
  -3  10  -1  134.89   18.20
   3 -10  -1  121.99   18.40
   3  10   1  136.19   18.50
  -3  10  -1  150.48   19.40
  -4  10   1  750.52   55.19
   4 -10   1  786.92   53.99
  -4  10   1  770.22   54.19
   4 -10   1  765.42   55.39
   4  10   1  593.34   51.99
  -4  10  -1  605.24   53.59
   4 -10  -1  604.34   54.29
  -4 -10   1  594.14   51.09
   4  10   1  593.94   48.50
  -4  10  -1  626.34   53.19
   4 -10  -1  571.14   51.69
   5  10  -1   26.30   11.50
   5 -10   1   21.30   14.40
  -5  10   1   21.50   13.20
  -5  10   1   49.90   13.90
   5 -10   1   29.10   13.90
   5  10   1   36.60    5.20
   5 -10  -1   32.40   12.80
   5 -10  -1   40.10   14.60
  -5  10  -1   29.40   13.50
  -5  10  -1   35.70   11.20
   5  10   1   41.50   11.10
   6  10  -1  769.02   59.79
   6 -10   1  801.02   62.59
   6 -10   1  720.73   60.09
  -6  10   1  751.82   61.09
  -6  10   1  819.22   62.49
   6 -10  -1  744.03   62.09
  -6  10  -1  686.73   61.69
  -6  10  -1  749.92   61.19
   6 -10  -1  702.43   61.19
   6  10   1  713.23   59.19
  -7  10   1  223.38   30.40
  -7  10   1  244.88   25.20
   7 -10   1  254.67   30.70
  -7  10   1  259.47   28.60
   7  10  -1  241.38   25.60
   7 -10   1  226.68   29.60
   7 -10  -1  186.88   25.90
  -7  10  -1  178.18   24.90
   7  10   1  194.58   24.60
  -7  10  -1  196.48   26.60
   7 -10  -1  189.88   28.90
  -8  10   1  391.96   38.40
  -8  10   1  333.27   41.10
   8 -10   1  353.06   41.70
   8  10  -1  359.56   36.70
   8 -10   1  375.86   41.30
  -8  10   1  379.06   36.80
   8  10   1  414.66   35.90
  -8  10  -1  414.16   36.00
   8 -10  -1  398.96   40.60
  -8  10  -1  406.76   41.40
   8 -10  -1  422.36   41.00
  -8  10  -1  419.16   37.20
   9 -10   1   15.30   18.50
   9  10  -1   11.80   12.40
  -9  10   1   28.90   13.90
   9 -10   1   -6.60   16.60
  -9  10   1   12.00   12.70
  -9  10   1   12.10   18.70
  -9  10  -1   35.00   14.90
  -9  10  -1   39.60   12.40
   9  10   1   35.10    4.10
   9 -10  -1   29.40   18.00
   9  10   1   32.10   12.20
   9  10   1   35.00    5.00
   9 -10  -1   43.90   19.00
  -9  10  -1   33.40   13.30
  10  10  -1  168.28   19.50
 -10  10   1  165.38   22.10
  10 -10   1  118.09   23.40
  10 -10   1  181.88   26.10
 -10  10   1  143.39   25.20
 -10  10   1  181.28   23.40
  10  10   1  106.39   11.10
  10  10   1   99.79   16.80
  10 -10  -1   93.59   22.60
 -10  10  -1  102.79   15.80
 -10  10  -1  107.89   16.00
 -10  10  -1  118.79   24.70
  10 -10  -1  106.49   24.20
  11 -10   1  140.39   27.10
  11 -10   1  158.18   28.40
 -11  10   1  143.89   27.20
 -11  10   1  142.79   20.90
 -11  10   1  148.59   21.80
  11  10  -1  152.28   20.50
  11  10   1  148.29   14.20
 -11  10  -1  145.69   17.50
  11 -10  -1  164.18   27.80
  11  10   1  151.68   19.40
 -11  10  -1  145.39   27.70
 -11  10  -1  150.48   17.30
 -12  10   1  100.89   10.60
  12  10  -1  140.69   20.40
  12 -10   1  139.09   27.10
  12 -10   1  104.79   26.40
 -12  10   1  115.79   27.90
  12 -10  -1  155.98   29.00
  12  10   1  140.49   13.70
  12  10   1  156.38   18.90
  13  10  -1   -8.80   15.60
 -13  10   1  -19.90   23.10
  13 -10   1  -18.20   24.60
  13 -10  -1   44.40   25.50
  13  10   1   14.80    6.70
  13  10   1   -5.00   14.00
   0  11   1  666.13   49.50
   0 -11  -1  635.24   49.40
   0 -11  -1  635.14   52.29
   0  11  -1  639.64   52.59
   0 -11   1  625.44   49.20
   0  11   1  592.54   51.89
   0  11  -1  622.04   49.20
   0 -11   1  618.14   51.99
   1 -11   1  221.18   21.80
   1  11  -1  213.08   20.30
  -1 -11  -1  216.78   20.50
  -1  11   1  230.88   25.70
   1 -11   1  188.88   25.20
  -1 -11  -1  223.68   24.00
   1  11  -1  204.28   25.40
  -1  11   1  215.78   23.30
  -1  11  -1  228.28   22.10
  -1 -11   1  228.28   20.10
  -1  11  -1  202.28   25.80
   1 -11  -1  217.68   21.70
   1 -11  -1  238.18   25.90
   1  11   1  227.08   20.80
  -1 -11   1  214.58   24.70
   1  11   1  205.38   25.20
  -2  11   1  364.86   38.10
  -2 -11  -1  387.16   33.20
   2 -11   1  377.66   35.70
   2  11  -1  358.76   37.20
   2  11  -1  381.36   32.90
   2 -11   1  390.46   38.70
  -2  11   1  394.06   36.20
   2 -11  -1  437.66   35.90
   2  11   1  432.46   33.50
  -2 -11   1  458.55   37.60
   2 -11  -1  456.05   38.90
  -2 -11   1  458.45   32.80
  -2  11  -1  474.65   39.10
   2  11   1  463.65   37.80
  -2  11  -1  437.46   36.30
  -3  11   1   19.10   11.40
   3 -11   1   15.80   10.30
   3  11  -1    4.80    4.70
  -3  11   1   -1.00   12.00
   3 -11   1    3.70   13.50
   3  11  -1   15.20   11.30
  -3 -11   1   20.00    4.80
   3  11   1   22.40    5.90
   3 -11  -1   35.60   11.60
  -3  11  -1   14.30   11.00
  -3 -11   1   18.50   10.40
  -3  11  -1   30.50   12.90
   3 -11  -1   27.40   13.60
   3  11   1   37.20   12.10
   4  11  -1   26.40   12.80
   4 -11   1   32.50   13.40
   4 -11   1   25.40   13.80
  -4  11   1   31.30   13.00
  -4  11   1   33.20   14.00
   4 -11  -1   53.69   12.80
  -4  11  -1   35.00   14.10
   4  11   1   33.50    5.60
  -4 -11   1   36.00   10.30
  -4  11  -1   36.20   13.10
   4  11   1   25.70   12.30
   4 -11  -1   46.30   15.40
   5 -11   1  315.37   33.80
   5  11  -1  323.57   31.30
  -5  11   1  344.77   30.00
  -5  11   1  337.07   32.70
   5 -11   1  320.17   32.10
   5 -11  -1  302.77   32.10
  -5  11  -1  291.47   32.90
   5  11   1  273.47   30.40
   5  11   1  272.27   22.70
  -5  11  -1  276.57   32.00
   5 -11  -1  295.07   33.00
   6 -11   1   87.19   18.40
   6 -11   1  115.89   19.40
  -6  11   1  120.59   18.80
  -6  11   1   96.79   15.90
   6  11  -1  103.09   15.40
  -6  11  -1   53.29   17.00
  -6  11  -1   45.70   15.80
   7 -11   1  125.09   22.40
   7  11  -1  178.58   23.80
  -7  11   1  143.49   20.20
   7 -11   1  145.29   22.50
  -7  11   1  134.09   22.00
  -7  11   1  148.69   21.30
   7 -11  -1  145.09   22.80
   7  11   1  133.49   18.10
  -7  11  -1  130.69   19.70
  -7  11  -1  153.78   21.00
   7 -11  -1  137.19   21.40
   8 -11   1  300.57   38.30
   8 -11   1  307.17   37.30
   8  11  -1  220.58   31.90
  -8  11   1  289.77   36.80
  -8  11   1  268.67   31.90
  -8  11   1  307.17   34.60
   8  11   1  291.27   31.30
  -8  11  -1  309.37   36.90
  -8  11  -1  325.07   31.20
  -8  11  -1  287.87   32.70
   8 -11  -1  339.87   36.30
   8 -11  -1  325.07   36.80
   9  11  -1    7.60   13.50
  -9  11   1   -6.40   14.10
   9 -11   1    6.40   19.00
  -9  11   1    2.70   13.70
   9 -11   1    8.20   19.30
  -9  11   1   -3.80   18.50
   9  11   1   10.60   12.80
   9 -11  -1    8.10   19.00
   9 -11  -1    6.60   18.20
  -9  11  -1   14.40   14.80
  -9  11  -1    6.40   13.50
  -9  11  -1   15.40   13.20
  10  11  -1  300.07   33.70
 -10  11   1  280.87   33.80
  10 -11   1  288.17   36.40
 -10  11   1  329.07   41.50
 -10  11   1  307.97   32.90
  10 -11   1  322.07   41.90
 -10  11  -1  299.37   41.60
 -10  11  -1  282.57   30.90
 -10  11  -1  353.96   32.90
  10  11   1  308.37   33.40
  10 -11  -1  342.77   41.50
  10 -11  -1  309.57   40.10
 -11  11   1  111.19   16.70
  11 -11   1  136.19   27.10
  11  11  -1  126.39   19.20
 -11  11   1  120.49   26.20
 -11  11   1  101.69   17.10
  11 -11   1  120.39   25.20
  11  11   1   85.09   17.10
 -11  11  -1   44.00   24.50
 -11  11  -1   73.69   14.30
 -11  11  -1   75.99   14.20
  11 -11  -1   88.79   24.80
 -12  11   1   53.99   26.60
  12  11  -1   85.09   19.00
  12 -11   1   63.39   26.70
 -12  11   1   87.19   12.90
  12 -11   1   85.39   27.10
 -12  11   1   70.99   12.80
  12  11   1   93.89   18.30
  12 -11  -1  115.69   27.20
 -13  11   1   -3.70   21.50
  13  11  -1   21.80   17.80
  13 -11   1   36.90   25.70
  13  11   1   26.10   16.50
  13 -11  -1   49.60   27.20
   0 -12   1   83.29   11.40
   0  12   1   56.59   15.50
   0 -12   1   80.69   15.90
   0  12  -1   61.29   10.90
   0  12  -1   77.69   15.70
   0 -12  -1   69.69   15.20
   0 -12  -1   79.09   11.70
   0  12   1   72.29   11.90
   1  12  -1  228.68   24.20
   1  12  -1  251.17   29.40
  -1  12   1  248.18   26.20
  -1 -12  -1  257.27   24.60
  -1 -12  -1  274.07   28.10
   1 -12   1  254.77   25.70
  -1  12   1  225.58   29.60
   1 -12   1  247.18   30.10
   1 -12  -1  299.87   26.00
  -1 -12   1  302.37   24.20
   1  12   1  331.27   31.10
   1  12   1  293.07   25.00
  -1  12  -1  274.77   29.70
  -1  12  -1  296.47   27.20
  -1 -12   1  284.37   30.00
   1 -12  -1  286.77   30.20
   2 -12   1  662.33   52.29
  -2 -12  -1  648.64   49.80
  -2  12   1  680.03   52.59
   2  12  -1  668.33   49.80
   2 -12   1  644.14   53.59
  -2  12   1  638.04   55.09
   2  12  -1  631.54   54.19
   2  12   1  645.14   54.69
   2 -12  -1  629.24   54.89
  -2 -12   1  648.14   53.09
  -2  12  -1  628.94   54.59
  -2 -12   1  636.54   49.40
   2 -12  -1  648.04   51.99
   2  12   1  643.04   50.09
  -2  12  -1  634.64   52.29
   3 -12   1  434.66   50.99
  -3  12   1  446.76   50.89
   3  12   1  638.04   46.30
   3  12   1  632.54   50.89
   3 -12  -1  587.64   52.09
  -3 -12   1  595.44   49.70
  -3  12  -1  653.83   50.29
  -3 -12   1  649.74   45.60
   3 -12  -1  630.74   49.90
  -3  12  -1  672.83   52.49
   4 -12   1  433.66   44.50
   4 -12   1  461.35   40.50
  -4  12   1  474.25   42.40
   4  12  -1  456.45   42.30
  -4  12   1  476.45   44.30
  -4  12  -1  486.75   42.60
  -4 -12   1  472.05   40.00
   4  12   1  468.45   41.90
   4  12   1  490.95   36.40
  -4  12  -1  466.55   44.50
   4 -12  -1  481.75   44.50
   4 -12  -1  477.55   42.30
   5 -12   1  166.98   23.60
   5 -12   1  200.28   27.30
   5  12  -1  194.68   25.80
  -5  12   1  181.68   24.20
  -5  12   1  183.38   27.20
   5  12   1  177.88   14.80
  -5  12  -1  178.38   23.70
   5 -12  -1  211.68   27.20
   5  12   1  190.98   25.40
   5 -12  -1  168.88   24.50
  -5  12  -1  193.28   27.30
  -6  12   1  139.79   22.40
   6 -12   1  142.39   24.00
   6  12  -1  137.59   20.20
   6 -12   1  150.58   22.50
  -6  12   1  142.89   22.30
   6 -12  -1  237.68   29.60
   7 -12   1   24.70   18.20
  -7  12   1   29.30   17.50
  -7  12   1   59.09   17.00
   7  12  -1   45.40   14.30
   7 -12   1   57.79   15.20
  -7  12  -1   26.60   14.70
   7  12   1    2.70   13.30
   7 -12  -1   -4.30   12.70
  -7  12  -1   16.90   16.80
   7 -12  -1   -9.30   17.50
  -8  12   1   43.20   18.70
   8  12  -1   26.40   15.30
  -8  12   1   35.90   17.40
   8 -12   1   40.00   19.00
   8 -12   1   34.50   19.60
  -8  12   1   57.49   16.60
  -8  12  -1   15.30   14.60
   8 -12  -1   32.50   19.30
  -8  12  -1    8.60   18.40
  -8  12  -1   15.80   16.30
   8  12   1   14.30   13.80
   8 -12  -1   23.30   14.60
   9 -12   1   97.29   23.10
  -9  12   1  110.89   19.80
  -9  12   1  106.19   18.70
   9  12  -1   91.09   18.40
   9 -12   1   85.29   23.00
  -9  12   1  104.09   20.00
  -9  12  -1   92.69   18.70
   9 -12  -1   91.39   22.60
  -9  12  -1   69.39   21.40
   9  12   1   80.89   16.90
   9 -12  -1   66.89   22.90
  -9  12  -1   68.89   16.90
 -10  12   1   20.30   16.20
  10 -12   1   19.10   21.70
  10  12  -1   -4.40   15.30
 -10  12   1   -9.10   14.20
 -10  12   1    7.20   19.40
  10 -12   1    2.10   21.00
 -10  12  -1   39.20   14.40
  10 -12  -1   37.80   21.60
  10  12   1   50.59   15.50
 -10  12  -1   27.10   15.10
 -10  12  -1   -0.10   21.10
 -11  12   1  229.28   32.60
  11 -12   1  177.08   32.70
  11 -12   1  208.18   32.60
 -11  12   1  188.88   24.70
 -11  12   1  231.18   28.80
  11  12  -1  207.58   26.20
 -11  12  -1  222.18   27.10
  11 -12  -1  238.18   33.40
 -11  12  -1  211.48   27.30
 -11  12  -1  247.78   33.50
  11  12   1  234.88   31.10
 -12  12   1  186.08   26.30
  12  12  -1  155.58   26.30
 -12  12   1  225.98   34.30
  12 -12   1  213.18   33.80
  12 -12   1  247.98   35.40
 -12  12   1  226.88   26.10
  12 -12  -1  307.97   42.20
  12  12   1  229.58   31.90
 -12  12  -1  211.68   22.20
  13 -12   1   73.79   29.00
  13  12  -1   88.49   21.40
  13  12   1   92.49   20.10
  13 -12  -1  109.09   27.60
   0  13   1  226.08   23.80
   0  13  -1  197.58   22.10
   0 -13   1  209.58   22.80
   0  13   1  192.28   27.80
   0 -13  -1  230.58   23.40
   0 -13   1  201.58   27.00
   0 -13  -1  249.58   27.80
   0  13  -1  248.18   27.90
  -1  13   1  643.04   53.69
   1  13  -1  607.24   52.79
  -1 -13  -1  589.54   51.59
  -1 -13  -1  626.24   48.60
  -1  13   1  615.24   50.69
   1  13  -1  617.34   48.60
   1 -13   1  597.34   49.50
   1 -13   1  557.94   52.49
  -1  13  -1  626.04   53.69
  -1  13  -1  640.64   50.59
   1  13   1  655.83   49.00
   1 -13  -1  632.04   53.19
   1  13   1  591.74   52.99
  -1 -13   1  591.14   52.19
   1 -13  -1  614.64   49.60
  -1 -13   1  618.34   48.40
   2  13  -1  278.77   23.60
  -2 -13  -1  303.87   23.80
   2 -13   1  288.27   27.30
   2  13  -1  315.27   31.00
  -2  13   1  307.77   32.20
   2 -13   1  269.47   32.00
  -2  13   1  281.37   28.00
  -2  13  -1  254.77   27.20
  -2  13  -1  228.08   31.10
   2  13   1  228.48   24.10
  -2 -13   1  227.28   22.90
   2 -13  -1  271.07   31.60
  -2 -13   1  223.88   28.40
   2 -13  -1  252.97   27.10
   2  13   1  210.98   29.80
  -3  13   1    3.40   13.40
  -3  13   1    9.00   12.90
   3 -13   1   -7.10   15.20
   3  13  -1   -6.90   13.80
   3 -13   1   11.70   12.90
  -3 -13   1   38.50    6.80
   3 -13  -1   34.80   14.90
  -3 -13   1   37.20   12.70
   3  13   1   33.60   15.00
   3 -13  -1   36.10   12.70
   3  13   1   35.00    7.90
  -3  13  -1   39.70   15.80
  -3  13  -1   41.10   13.50
   4 -13   1  173.68   27.20
  -4  13   1  173.68   25.70
  -4  13   1  196.78   24.30
   4  13  -1  199.68   29.20
   4 -13   1  171.18   26.10
   4 -13  -1  245.28   29.80
  -4  13  -1  209.18   27.70
   4  13   1  208.98   28.50
   4 -13  -1  239.88   27.80
   4  13   1  237.78   18.80
  -4 -13   1  199.28   24.80
  -4  13  -1  220.38   29.50
   5  13  -1   11.10   14.20
   5 -13   1   14.50   15.30
  -5  13   1   21.20   16.40
  -5  13   1   22.90   15.70
   5 -13   1   10.50   17.00
   5  13   1    6.40    3.80
   5 -13  -1   10.30   16.80
   5 -13  -1   -0.60   15.10
  -5  13  -1   -3.50   14.30
  -5  13  -1  -15.80   14.60
   5  13   1    7.00   12.80
  -6  13   1  182.48   23.40
  -6  13   1  203.08   24.10
   6  13  -1  184.08   22.30
   6 -13   1  191.08   25.40
  -6  13  -1  129.79   22.00
   6 -13  -1  133.59   21.70
   6 -13  -1  116.19   22.20
   6  13   1  115.99   20.10
  -6  13  -1   91.99   21.80
  -7  13   1  504.55   53.39
   7 -13   1  483.95   53.99
   7 -13   1  500.15   53.19
   7  13  -1  523.05   50.79
  -7  13   1  541.25   52.99
  -7  13  -1  678.53   52.39
   7  13   1  628.14   51.39
   7 -13  -1  623.54   50.59
   7 -13  -1  606.14   54.29
  -7  13  -1  601.74   53.89
  -8  13   1   49.40   17.10
  -8  13   1   35.20   20.30
   8  13  -1    9.70   15.60
   8 -13   1   64.39   20.20
   8 -13   1   29.20   20.80
  -8  13   1   42.80   19.00
   8  13   1   24.50   14.70
  -8  13  -1   14.80   17.80
   8 -13  -1   25.40   18.40
   8 -13  -1   11.50   19.30
  -8  13  -1    1.50   15.80
  -8  13  -1   20.70   14.70
   9  13  -1  303.97   35.40
   9 -13   1  332.77   40.80
  -9  13   1  350.16   34.60
   9 -13   1  322.47   40.70
  -9  13   1  326.17   40.80
  -9  13   1  301.77   36.20
   9 -13  -1  275.77   39.70
  -9  13  -1  226.88   33.30
  -9  13  -1  190.28   28.90
  -9  13  -1  235.48   32.80
   9 -13  -1  268.47   39.70
   9  13   1  251.07   33.80
 -10  13   1  228.38   29.80
  10 -13   1  236.78   32.30
  10  13  -1  213.28   26.90
  10 -13   1  263.87   33.30
 -10  13   1  227.48   32.20
 -10  13   1  239.38   32.50
  10  13   1  224.48   31.90
 -10  13  -1  137.39   25.00
 -10  13  -1  198.98   28.70
 -10  13  -1  204.58   30.60
  10 -13  -1  185.08   27.50
  11  13  -1  191.18   27.50
 -11  13   1  228.28   31.60
 -11  13   1  189.88   26.30
  11 -13   1  203.68   33.20
  11 -13   1  199.48   33.70
 -11  13   1  190.58   29.70
 -11  13  -1  252.47   35.20
  11  13   1  210.48   27.00
 -11  13  -1  230.48   30.20
  11 -13  -1  252.97   34.40
 -11  13  -1  268.77   29.20
 -12  13   1   24.90   16.30
  12  13  -1    6.90   18.40
  12 -13   1   46.50   27.60
 -12  13   1   46.70   15.60
 -12  13   1   31.50   15.20
  12 -13   1   21.20   25.10
  12 -13  -1   21.30   26.70
  12  13   1   20.90   17.70
 -12  13  -1   16.10   12.70
 -12  13  -1   47.30   13.50
   0  14   1    0.80   10.60
   0  14  -1   22.70   15.00
   0 -14   1    5.80    9.90
   0 -14   1  -11.00   14.30
   0 -14  -1   12.30   14.60
   0  14   1   16.20   14.70
   0 -14  -1   -3.50   10.00
   0  14  -1   11.20    9.90
   1 -14   1  308.27   35.60
  -1 -14  -1  308.97   29.10
   1  14  -1  319.67   35.40
  -1  14   1  332.97   35.60
  -1 -14  -1  333.97   33.50
   1  14  -1  300.07   29.00
  -1  14   1  310.47   31.00
   1 -14   1  316.57   30.40
   1  14   1  323.87   34.80
   1  14   1  325.87   29.60
  -1 -14   1  325.77   28.50
  -1  14  -1  343.07   36.00
  -1 -14   1  300.57   33.70
   1 -14  -1  355.46   30.60
  -1  14  -1  312.67   31.80
   1 -14  -1  325.07   34.90
   2  14  -1   28.70    8.90
  -2 -14  -1   33.80    9.30
  -2  14   1   10.30   15.50
   2 -14   1   41.70   16.70
   2  14  -1   39.80   16.40
   2 -14   1   36.80   13.30
  -2  14   1   31.40   13.30
  -2  14  -1   32.60   15.90
   2  14   1   38.70    9.70
   2 -14  -1   32.30   16.70
   2  14   1   34.20   15.80
   2 -14  -1   49.40   13.10
  -2  14  -1   50.99   13.90
  -2 -14   1   42.80   15.90
  -2 -14   1   46.70    8.80
   3 -14   1  659.03   50.49
  -3  14   1  703.33   51.39
   3  14  -1  655.93   52.79
   3 -14   1  665.73   54.19
  -3  14   1  694.23   53.69
  -3  14  -1  526.05   50.19
   3 -14  -1  572.54   52.99
   3  14   1  529.15   51.49
  -3  14  -1  450.25   52.09
  -3 -14   1  561.74   45.30
   3  14   1  542.45   45.90
   3 -14  -1  568.84   49.99
  -3 -14   1  572.44   50.39
   4 -14   1  135.29   22.20
   4  14  -1  141.09   21.00
  -4  14   1  106.89   19.00
  -4  14   1  145.09   22.90
   4 -14   1  133.79   20.20
   4  14   1  124.59   14.80
  -4  14  -1  138.79   19.40
  -4  14  -1  144.29   22.20
   4 -14  -1  140.19   23.10
   4  14   1  118.59   20.40
   4 -14  -1  135.69   19.40
   5 -14   1  258.57   39.20
   5 -14   1  275.37   36.40
  -5  14   1  281.97   38.50
   5  14  -1  271.47   35.60
  -5  14  -1  392.16   37.60
   5  14   1  374.86   26.30
   5 -14  -1  359.56   36.40
   5  14   1  369.76   38.00
  -5  14  -1  348.47   38.30
   5 -14  -1  366.06   39.70
   6  14  -1   59.39   17.40
  -6  14   1   57.09   19.80
  -6  14   1   46.20   15.40
   6 -14   1   45.70   19.10
   6 -14   1   68.39   21.40
   6 -14  -1   84.59   20.00
  -6  14  -1   80.89   19.80
   6 -14  -1   67.39   21.50
  -6  14  -1   91.69   19.60
   6  14   1   76.89   18.50
   7  14  -1   95.29   19.20
   7 -14   1   90.69   21.60
  -7  14   1   78.89   21.20
  -7  14   1   68.19   20.10
   7 -14   1   59.59   22.40
  -7  14  -1    1.50   17.30
  -7  14  -1   37.20   15.60
   7 -14  -1   51.49   22.10
   7  14   1   36.90   16.30
   7 -14  -1   34.30   18.40
   8 -14   1   44.90   21.90
  -8  14   1   15.40   19.10
  -8  14   1   21.90   18.00
   8 -14   1   33.00   19.00
  -8  14   1   24.10   17.70
   8  14  -1    1.10   16.20
  -8  14  -1    3.90   16.70
  -8  14  -1   18.40   20.00
   8 -14  -1    7.40   21.30
   8  14   1    4.40   15.40
   8 -14  -1   33.50   19.60
  -9  14   1   68.59   19.10
  -9  14   1   63.19   20.80
   9 -14   1   54.59   24.10
   9  14  -1   60.09   18.60
  -9  14   1   58.09   22.50
   9 -14   1   66.09   23.70
  -9  14  -1   40.50   19.90
   9  14   1   83.29   18.80
  -9  14  -1   42.50   22.70
   9 -14  -1   67.49   25.40
  -9  14  -1   75.99   19.10
   9 -14  -1   63.79   23.70
  10 -14   1   48.60   25.50
  10  14  -1   75.09   20.60
  10 -14   1   87.99   27.50
 -10  14   1   80.29   19.90
 -10  14   1  102.89   26.50
 -10  14   1   79.09   20.80
 -10  14  -1   80.79   24.50
  10 -14  -1   87.89   21.50
 -10  14  -1  121.29   20.20
 -10  14  -1   72.29   20.30
  10  14   1  107.09   20.70
  11 -14   1  209.38   35.40
  11 -14   1  195.58   33.50
 -11  14   1  192.68   33.10
  11  14  -1  194.18   27.80
 -11  14   1  232.88   32.40
 -11  14   1  176.78   26.50
 -11  14  -1  206.78   33.80
  11 -14  -1  210.48   33.80
  11  14   1  229.18   28.00
 -11  14  -1  176.98   24.50
 -11  14  -1  197.18   25.50
  12  14  -1   29.90   20.40
  12 -14   1   38.80   28.20
  12 -14   1   -5.60   27.50
 -12  14   1   27.50   16.80
 -12  14   1   25.10   17.30
 -12  14  -1   -1.10   15.10
  12 -14  -1  -16.30   26.80
 -12  14  -1   19.10   14.30
  12  14   1    6.50   19.50
   0  15  -1   25.90   11.60
   0 -15  -1   30.20   11.50
   0 -15   1   23.70   11.30
   0 -15  -1   31.80   15.90
   0  15  -1   41.60   17.60
   0  15   1   30.30   17.50
   0 -15   1   -0.50   15.70
   0  15   1   28.90   12.20
  -1  15   1  272.77   26.10
   1 -15   1  259.07   31.70
  -1  15   1  244.78   31.30
   1  15  -1  261.27   23.80
   1 -15   1  222.98   24.90
   1  15  -1  317.97   32.80
  -1 -15  -1  264.07   24.10
  -1  15  -1  179.78   26.50
  -1 -15   1  189.98   22.80
   1  15   1  193.48   24.00
   1 -15  -1  165.48   26.20
  -1  15  -1  168.98   25.80
   1 -15  -1  208.78   26.30
  -1 -15   1  180.38   25.80
   1  15   1  182.68   26.70
  -2 -15  -1   78.29   11.60
   2  15  -1   76.09   11.60
  -2  15   1   86.79   16.30
  -2  15   1   79.09   18.50
   2  15  -1   92.09   19.50
   2 -15   1   59.79   19.40
   2 -15   1   61.49   14.80
   2  15   1   65.39   18.60
  -2 -15   1   48.30   17.20
  -2  15  -1   66.99   15.80
   2 -15  -1   64.59   15.20
  -2  15  -1   57.79   18.80
   2  15   1   47.20   11.60
   2 -15  -1   68.89   19.20
  -2 -15   1   66.59   10.70
   3 -15   1   40.70   18.90
   3  15  -1   35.90   18.20
   3  15   1  119.99   20.50
   3 -15  -1   93.89   21.10
  -3  15  -1   94.89   19.80
  -3 -15   1   91.79   18.10
   3 -15  -1   96.19   17.50
  -3  15  -1   84.69   17.50
  -3 -15   1  109.59   13.80
   3  15   1   85.99   12.00
   4 -15   1    8.30   18.50
   4 -15   1   22.40   15.90
   4  15  -1   16.00   16.10
  -4  15   1   10.90   18.10
  -4  15   1   23.80   15.00
  -4  15  -1   20.10   17.60
  -4  15  -1   10.80   15.30
   4 -15  -1    5.50   18.40
   4 -15  -1    1.00   14.80
   4  15   1   -1.90   16.10
   4  15   1    3.00    7.00
   5 -15   1  102.59   20.70
  -5  15   1   65.19   21.80
  -5  15   1   73.69   20.30
   5 -15   1   69.69   23.20
   5  15  -1   79.19   20.90
   5  15   1  108.79   20.20
   5  15   1  129.69   11.40
  -5  15  -1  115.49   21.20
  -5  15  -1  134.39   23.50
   5 -15  -1  115.79   20.50
   5 -15  -1   95.59   22.00
   6 -15   1   77.19   19.90
   6 -15   1   70.29   23.90
   6  15  -1   76.79   20.90
  -6  15   1   56.09   21.00
  -6  15   1  101.29   22.50
   6  15   1  127.19   21.80
   6 -15  -1  114.39   22.30
  -6  15  -1  110.59   23.20
   6 -15  -1  112.09   24.90
  -6  15  -1  116.29   22.30
   7 -15   1   84.09   24.90
  -7  15   1   85.69   22.00
   7  15  -1  114.39   21.30
  -7  15   1  100.09   23.30
   7 -15   1   88.89   21.10
   7 -15  -1   35.20   23.00
  -7  15  -1   51.19   21.40
   7  15   1   37.80   18.20
  -7  15  -1   51.19   20.40
   7 -15  -1   59.59   21.40
   8 -15   1   37.70   23.90
  -8  15   1   30.90   18.40
   8  15  -1   40.20   19.70
  -8  15   1   31.50   21.50
  -8  15   1   29.40   20.30
   8 -15   1   35.60   22.10
   8 -15  -1   27.90   23.40
  -8  15  -1   21.80   21.20
   8  15   1   11.30   17.60
  -8  15  -1  -11.80   17.80
   8 -15  -1   17.80   20.80
  -9  15   1  356.26   43.00
   9  15  -1  307.57   41.10
   9 -15   1  380.66   44.90
  -9  15   1  352.26   45.30
   9 -15   1  302.27   40.30
  -9  15   1  365.56   41.10
  -9  15  -1  375.36   39.60
  -9  15  -1  263.67   40.00
   9 -15  -1  318.87   46.50
   9 -15  -1  332.07   45.00
   9  15   1  299.07   40.80
  -9  15  -1  320.07   39.50
  10  15  -1    4.20   19.50
  10 -15   1   12.90   25.60
 -10  15   1   22.70   19.10
 -10  15   1   16.40   19.60
 -10  15   1  -31.40   16.80
  10 -15   1   -1.50   24.80
 -10  15  -1   -3.80   18.40
 -10  15  -1    6.10   18.30
  10  15   1  -22.10   17.80
  10 -15  -1   17.60   22.90
 -10  15  -1   20.10   24.80
 -11  15   1  108.79   23.30
  11 -15   1   90.89   30.20
  11 -15   1  117.49   30.40
 -11  15   1  111.69   22.20
  11  15  -1  114.29   25.30
  11 -15  -1   87.89   29.60
  11  15   1   97.59   23.70
 -11  15  -1   79.19   21.00
 -11  15  -1   81.49   20.50
   0 -16  -1   47.50   17.70
   0 -16   1   34.30   17.80
   0  16   1   48.90   18.40
   0  16  -1   15.30   12.60
   0 -16  -1   24.00   11.70
   0  16   1   34.30   12.30
   0 -16   1   41.20   12.30
   0  16  -1   44.30   18.90
  -1  16   1  241.98   34.60
   1  16  -1  272.07   34.30
   1  16  -1  214.18   25.90
   1 -16   1  215.08   29.50
  -1  16   1  243.28   29.60
  -1 -16  -1  233.48   25.90
   1 -16   1  265.77   28.40
  -1  16  -1  210.38   28.80
  -1 -16   1  249.88   24.90
  -1 -16   1  260.47   32.50
  -1  16  -1  251.17   28.90
   1  16   1  233.78   33.90
   1  16   1  221.08   26.50
   1 -16  -1  224.88   29.40
   1 -16  -1  240.28   27.00
   2 -16   1  102.89   16.70
  -2 -16  -1   99.99   12.80
  -2  16   1  108.39   21.50
   2 -16   1   68.39   21.30
  -2  16   1   75.89   16.70
   2  16  -1  111.79   21.20
  -2 -16   1   48.90   11.30
   2 -16  -1   68.79   20.50
   2 -16  -1   57.59   15.60
  -2 -16   1   64.09   18.30
  -2  16  -1   54.19   16.30
  -2  16  -1   52.79   20.20
   2  16   1   71.89   19.80
   2  16   1   41.10   12.20
  -3  16   1  244.88   34.60
   3 -16   1  271.77   39.80
   3  16  -1  284.97   37.70
  -3  16   1  273.97   35.00
   3 -16   1  280.07   34.00
   3  16   1  338.87   38.50
   3  16   1  326.07   28.90
  -3 -16   1  367.56   36.30
  -3  16  -1  314.17   34.60
   3 -16  -1  328.67   39.70
   3 -16  -1  364.86   34.70
  -3  16  -1  312.77   39.20
  -3 -16   1  348.47   27.80
   4 -16   1   50.79   21.70
  -4  16   1   62.99   17.50
   4 -16   1   60.19   17.70
   4  16  -1   52.49   18.90
  -4  16   1   33.60   19.70
   4 -16  -1   17.10   20.30
  -4  16  -1   -4.50   16.10
   4  16   1    2.60   16.80
   4 -16  -1   13.70   16.50
   4  16   1   18.90    8.20
  -4  16  -1   25.60   17.70
   5  16  -1  555.84   54.49
  -5  16   1  608.24   56.99
   5 -16   1  599.04   54.09
  -5  16   1  578.24   54.89
   5 -16   1  573.54   56.99
  -5  16  -1  572.34   54.29
   5  16   1  536.95   54.19
   5 -16  -1  622.54   57.69
   5 -16  -1  614.14   54.29
  -5  16  -1  660.13   56.89
   6  16  -1  333.47   39.30
  -6  16   1  335.97   41.40
   6 -16   1  330.17   41.00
   6 -16   1  340.77   44.30
  -6  16   1  376.26   41.50
  -6  16  -1  279.77   39.20
   6  16   1  324.47   40.50
   6 -16  -1  331.07   40.30
  -6  16  -1  331.47   41.50
   6 -16  -1  363.56   44.40
   7 -16   1  148.39   30.00
   7 -16   1   95.19   25.60
   7  16  -1  138.49   24.30
  -7  16   1  133.89   23.40
  -7  16   1  172.28   27.10
  -7  16  -1  176.08   27.80
   7 -16  -1  178.28   27.00
   7  16   1  139.79   24.10
   7 -16  -1  143.99   28.50
  -7  16  -1  161.38   25.90
  -8  16   1   21.10   22.10
   8 -16   1   17.30   22.50
   8  16  -1    5.10   19.40
   8 -16   1   26.40   24.40
  -8  16   1   -8.70   18.90
  -8  16   1   12.70   21.10
  -8  16  -1  -16.90   20.80
  -8  16  -1   15.30   19.20
   8 -16  -1   42.00   23.70
   8 -16  -1   18.10   22.80
   8  16   1   26.10   19.70
   9 -16   1   17.70   26.30
  -9  16   1   42.30   18.70
  -9  16   1   24.30   20.50
  -9  16   1   21.90   20.70
   9 -16   1  -25.40   20.80
   9  16  -1    9.50   20.40
  -9  16  -1   15.00   19.60
  -9  16  -1  -40.60   18.00
  -9  16  -1  -36.30   22.90
   9  16   1   14.90   19.40
   9 -16  -1   16.90   24.30
  10  16  -1   19.60   21.00
 -10  16   1   -7.90   23.80
  10 -16   1   21.00   26.40
  10 -16   1   66.59   28.90
 -10  16   1   16.50   20.10
 -10  16   1   16.40   20.90
 -10  16  -1   -8.30   19.50
  10 -16  -1   28.40   24.50
  10  16   1   16.00   20.00
 -10  16  -1   17.80   19.90
 -10  16  -1  -10.60   23.50
  11 -16   1   75.59   31.30
 -11  16   1   98.59   24.90
  11 -16   1  130.99   31.50
 -11  16   1   83.19   23.20
  11  16  -1  122.29   26.80
  11 -16  -1  137.09   31.30
 -11  16  -1   90.49   23.00
  11  16   1  108.99   25.70
 -11  16  -1  111.89   23.20
   0  17   1  730.63   64.59
   0 -17   1  688.03   63.89
   0 -17   1  737.73   58.39
   0  17  -1  728.23   59.09
   0 -17  -1  746.53   58.79
   0  17   1  673.43   58.59
   0  17  -1  730.83   64.89
   1 -17   1   54.19   21.70
   1  17  -1   64.09   21.20
   1 -17   1   48.20   15.20
  -1  17   1   57.19   21.00
  -1  17   1   28.70   14.80
   1  17  -1   48.50   13.20
  -1 -17  -1   36.60   12.90
   1  17   1   50.19   19.50
  -1  17  -1   33.20   20.00
  -1 -17   1   46.70   20.00
   1 -17  -1   65.29   15.40
  -1  17  -1   43.10   14.50
  -1 -17   1   47.20   12.20
   1  17   1   59.79   13.70
   1 -17  -1   87.59   21.60
   2  17  -1  107.39   24.20
  -2  17   1  136.49   25.90
   2  17  -1  108.09   16.30
   2 -17   1  122.79   19.90
   2 -17   1  100.59   25.50
   2 -17  -1  161.48   20.70
  -2  17  -1  173.48   26.80
   2  17   1  137.99   24.80
  -2  17  -1  168.18   21.90
   2  17   1  152.38   20.90
  -2 -17   1  169.28   24.40
  -2 -17   1  162.18   20.00
   2 -17  -1  177.98   26.30
   3 -17   1   36.40   16.70
  -3  17   1   22.50   16.50
   3 -17   1    6.90   21.00
   3  17  -1   26.30   19.20
  -3  17   1  -34.80   19.20
   3  17   1   10.80   18.70
   3 -17  -1   18.50   16.10
   3  17   1   23.30    9.90
  -3  17  -1    9.50   19.80
  -3 -17   1   22.10    9.30
  -3 -17   1   66.79   17.40
   3 -17  -1   52.39   21.60
  -3  17  -1   22.30   15.50
   4 -17   1  277.47   34.00
  -4  17   1  244.88   34.50
   4  17  -1  258.37   36.40
   4 -17   1  257.77   34.20
  -4  17   1  229.48   33.00
   4 -17  -1  274.17   33.40
   4  17   1  251.17   24.20
  -4  17  -1  222.68   32.70
   4 -17  -1  278.17   39.70
  -4  17  -1  259.27   34.50
   4  17   1  293.27   37.10
   5 -17   1  171.38   30.30
  -5  17   1  190.38   29.30
   5  17  -1  169.28   27.30
   5 -17   1  189.28   26.80
  -5  17   1  163.08   26.70
   5  17   1  206.48   27.60
  -5  17  -1  174.68   25.70
  -5  17  -1  200.98   29.10
   5 -17  -1  189.18   26.50
   5 -17  -1  203.58   30.60
   6 -17   1   14.70   15.60
  -6  17   1   20.10   21.00
   6 -17   1   24.30   23.50
   6  17  -1   26.20   20.50
  -6  17   1   12.10   20.20
   6 -17  -1   37.80   23.80
   6  17   1   17.60   19.40
  -6  17  -1   30.90   22.30
   6 -17  -1   25.30   17.90
  -6  17  -1   19.90   20.20
   7 -17   1   82.29   23.60
  -7  17   1   84.89   24.20
   7  17  -1   53.69   23.20
   7 -17   1   85.49   28.00
  -7  17   1   62.99   23.10
   7  17   1   89.79   22.00
   7 -17  -1   50.19   23.50
  -7  17  -1   58.59   25.10
  -7  17  -1   88.29   24.20
   7 -17  -1  101.89   25.90
   8 -17   1  117.99   23.70
   8 -17   1  184.78   32.10
  -8  17   1  152.78   28.70
   8  17  -1  168.68   27.20
  -8  17   1  145.39   28.50
   8 -17  -1  157.58   30.90
  -8  17  -1  101.39   25.40
   8  17   1   98.49   25.80
  -8  17  -1  134.29   28.50
   8 -17  -1  110.39   27.80
   9 -17   1   37.30   28.70
  -9  17   1   61.39   23.80
   9  17  -1   51.69   23.20
  -9  17   1   80.99   27.70
   9 -17   1   58.99   26.40
  -9  17   1   66.59   24.10
  -9  17  -1   78.59   23.60
  -9  17  -1   75.29   22.40
   9  17   1   59.89   23.70
   9 -17  -1   38.90   26.50
  -9  17  -1   50.49   22.70
 -10  17   1  210.98   31.70
 -10  17   1  175.28   32.20
  10 -17   1  222.98   38.00
  10 -17   1  230.78   35.20
  10  17  -1  234.58   33.30
 -10  17  -1  220.88   30.90
  10 -17  -1  216.88   33.90
 -10  17  -1  194.78   31.00
  10  17   1  224.58   32.10
   0  18   1   14.30   20.90
   0  18   1    8.80   14.00
   0 -18   1    7.10   12.70
   0 -18   1   13.40   18.80
   0  18  -1   16.00   13.40
   0 -18  -1   12.60   13.50
   0  18  -1    4.70   19.80
  -1 -18  -1  258.67   26.90
  -1  18   1  200.98   30.80
   1  18  -1  212.18   27.90
   1 -18   1  219.18   29.40
   1 -18   1  259.37   36.50
   1  18  -1  294.97   37.30
  -1  18   1  211.38   31.60
   1  18   1  213.58   27.90
  -1 -18   1  221.28   29.90
  -1 -18   1  233.88   25.90
   1  18   1  221.78   31.20
  -1  18  -1  194.48   31.20
  -1  18  -1  219.38   30.30
   1 -18  -1  228.58   29.80
  -2  18   1  228.28   29.90
   2 -18   1  284.37   38.50
  -2 -18  -1  244.38   25.00
   2  18  -1  204.38   30.20
   2 -18   1  223.18   30.70
  -2  18   1  175.98   30.80
  -2  18  -1  199.88   30.50
   2  18   1  198.58   25.50
  -2 -18   1  189.58   23.60
   2 -18  -1  196.58   30.00
   2  18   1  184.48   29.90
  -2  18  -1  165.58   24.10
  -2 -18   1  198.68   28.00
   2 -18  -1  197.48   28.60
  -3  18   1   23.30   22.50
   3 -18   1    7.00   21.50
   3 -18   1   42.00   17.40
   3  18  -1   30.20   20.00
  -3  18   1   28.90   18.00
  -3 -18   1   70.39   11.50
   3 -18  -1   84.69   19.30
   3  18   1   71.19   12.50
  -3  18  -1   52.79   17.60
  -3  18  -1   46.20   22.10
   3 -18  -1   73.69   24.00
   3  18   1   80.39   23.10
   4 -18   1  291.57   39.70
   4  18  -1  261.27   38.90
  -4  18   1  288.97   40.90
   4 -18   1  277.07   40.30
   4  18   1  410.46   44.30
   4  18   1  429.36   32.00
  -4  18  -1  423.96   41.70
  -4  18  -1  438.36   46.50
   4 -18  -1  400.86   46.70
   4 -18  -1  404.46   40.90
  -5  18   1   41.70   20.90
   5 -18   1   35.00   20.50
   5 -18   1   34.60   25.40
  -5  18   1   35.00   22.70
   5  18  -1    3.40   19.80
   5 -18  -1   35.20   19.10
   5  18   1   -3.20   21.10
   5 -18  -1   54.29   24.00
  -5  18  -1    5.40   18.00
  -5  18  -1   10.60   21.90
   6 -18   1  158.28   29.40
   6  18  -1  125.99   27.00
  -6  18   1   93.29   26.40
  -6  18   1  149.39   29.30
   6 -18   1  129.79   26.40
  -6  18  -1  139.59   26.70
   6 -18  -1  118.19   25.80
   6  18   1  165.68   27.30
  -6  18  -1  154.88   29.20
   6 -18  -1  163.88   30.60
  -7  18   1   -4.20   22.80
  -7  18   1  -35.10   22.10
   7 -18   1   14.30   22.60
   7  18  -1    7.70   21.80
   7 -18   1   39.20   26.60
   7  18   1   43.20   21.80
  -7  18  -1    2.60   22.40
  -7  18  -1    2.50   22.60
   7 -18  -1    2.30   21.80
   7 -18  -1    6.80   25.30
  -8  18   1    5.30   23.20
   8 -18   1   29.80   27.90
   8  18  -1   30.70   24.80
   8 -18   1   38.80   25.20
  -8  18   1   38.90   23.60
   8 -18  -1   74.19   25.90
  -8  18  -1   26.50   24.70
  -8  18  -1   35.80   26.00
   8  18   1   62.49   24.20
  -9  18   1   33.00   24.10
  -9  18   1  -18.10   23.90
  -9  18   1   -6.40   21.50
   9 -18   1    0.60   27.80
   9  18  -1   -3.40   24.30
   9 -18   1   35.00   27.00
  -9  18  -1    2.10   24.10
   9  18   1   -5.60   22.30
  -9  18  -1   17.70   23.60
   9 -18  -1   18.10   26.10
  -9  18  -1    8.80   24.00
  10 -18   1  119.39   26.60
  10 -18   1  152.88   35.90
  10  18  -1  132.19   30.70
 -10  18   1  158.28   28.90
 -10  18   1   88.79   27.70
 -10  18  -1  107.69   27.00
  10 -18  -1  117.29   26.50
 -10  18  -1  105.59   27.20
  10  18   1  117.09   29.50
   0 -19   1  553.14   56.49
   0 -19  -1  593.54   49.80
   0  19   1  610.14   51.59
   0  19   1  513.65   57.79
   0 -19   1  604.24   49.70
   0  19  -1  524.55   50.59
   0  19  -1  556.94   57.69
  -1  19   1   96.49   24.40
  -1  19   1  120.49   19.30
   1  19  -1  102.29   25.60
   1 -19   1  105.49   26.00
  -1 -19  -1  103.99   16.70
   1  19  -1  111.29   17.40
   1 -19   1  123.69   18.60
   1  19   1   75.69   25.40
  -1  19  -1   75.19   25.90
  -1  19  -1   49.60   18.70
  -1 -19   1  117.29   16.70
   1 -19  -1  101.79   18.30
  -1 -19   1   82.39   23.20
   1  19   1   99.69   17.40
   2 -19   1  323.57   36.30
  -2  19   1  293.77   35.30
   2  19  -1  261.97   36.40
  -2 -19  -1  317.27   30.50
   2 -19   1  268.57   37.00
  -2  19   1  310.47   43.60
  -2 -19   1  301.37   37.90
  -2  19  -1  233.18   34.30
   2  19   1  246.88   35.40
  -2  19  -1  310.77   42.00
   2  19   1  263.67   31.00
  -2 -19   1  294.27   29.40
   2 -19  -1  298.77   34.10
  -3  19   1   14.80   23.40
   3 -19   1   50.39   19.20
   3 -19   1   34.20   24.80
   3  19  -1   -3.10   21.50
  -3  19   1   25.40   17.90
   3 -19  -1   26.40   18.00
   3  19   1   19.50   11.70
   3  19   1   19.20   21.50
  -3  19  -1   37.20   18.10
  -3 -19   1   12.40   10.70
   3 -19  -1   25.70   23.30
  -3  19  -1   29.50   23.10
   4 -19   1   25.60   19.30
  -4  19   1   13.10   19.40
   4 -19   1   15.50   25.20
  -4  19   1    5.20   23.30
   4  19  -1    8.50   22.20
   4 -19  -1   10.90   24.60
  -4  19  -1    7.60   19.10
   4  19   1   11.20    9.70
   4 -19  -1   24.50   19.20
  -4  19  -1   36.60   23.70
   4  19   1   30.50   23.10
   5 -19   1  250.57   36.20
  -5  19   1  185.58   32.80
   5 -19   1  269.37   37.40
   5  19  -1  270.77   34.60
  -5  19   1  216.38   31.20
   5 -19  -1  190.78   34.20
  -5  19  -1  200.78   34.20
  -5  19  -1  228.18   30.50
   5 -19  -1  215.18   30.20
   5  19   1  209.18   32.00
   6 -19   1   28.80   26.00
  -6  19   1   54.79   24.60
   6 -19   1    8.50   20.10
   6  19  -1   56.19   24.70
  -6  19   1    9.80   22.50
   6 -19  -1   43.50   23.20
  -6  19  -1   27.30   22.90
  -6  19  -1   15.90   23.00
   6  19   1   46.10   23.50
   7 -19   1   18.00   26.70
  -7  19   1   13.40   23.90
   7 -19   1  -19.30   23.20
   7  19  -1   12.10   23.00
  -7  19   1   -2.40   25.50
   7 -19  -1  -10.20   21.70
  -7  19  -1   -2.90   24.00
  -7  19  -1   33.00   23.70
   7  19   1   13.50   23.00
  -8  19   1  368.96   47.20
   8 -19   1  260.77   41.50
  -8  19   1  313.07   40.30
   8  19  -1  264.47   37.30
   8 -19   1  273.57   37.80
  -8  19  -1  244.48   38.10
   8 -19  -1  306.17   44.80
   8  19   1  268.57   38.20
  -8  19  -1  259.37   37.80
   9  19  -1   48.90   27.70
  -9  19   1   34.10   26.50
   9 -19   1   33.30   29.00
   9 -19   1    6.50   26.20
  -9  19   1   76.19   25.40
  -9  19  -1   15.20   26.00
   9  19   1   54.09   27.80
   9 -19  -1   41.40   27.00
  -9  19  -1   36.20   24.50
   0  20   1   33.00   16.30
   0  20  -1    1.10   21.70
   0  20  -1   -2.30   14.40
   0 -20  -1   15.70   16.00
   0  20   1    0.90   20.60
   0 -20   1   16.90   22.50
   0 -20   1   16.00   15.20
  -1  20   1  144.09   29.50
   1 -20   1  155.28   20.90
  -1 -20  -1  169.98   20.30
   1  20  -1  124.99   27.40
  -1  20   1  159.18   22.70
   1 -20   1  155.48   28.90
  -1 -20   1  117.29   18.30
  -1 -20   1  167.38   28.30
   1  20   1  116.99   19.70
   1 -20  -1  118.09   21.30
  -1  20  -1  107.99   28.40
  -1  20  -1  104.79   21.20
   1  20   1   82.19   26.90
  -2  20   1  317.07   38.70
  -2 -20  -1  326.17   34.30
   2 -20   1  344.37   37.40
  -2  20   1  292.37   41.00
   2  20  -1  225.38   38.70
   2 -20   1  330.97   41.70
  -2 -20   1  369.56   33.30
   2 -20  -1  392.96   40.00
  -2  20  -1  365.26   45.80
  -2  20  -1  334.67   38.40
   2  20   1  370.56   35.00
   2  20   1  327.17   48.20
   3  20  -1   14.60   24.40
   3 -20   1   21.80   25.00
  -3  20   1   12.40   23.80
   3 -20   1   10.80   18.30
  -3  20   1    7.20   19.00
   3 -20  -1   30.30   20.20
   3  20   1   19.10   12.20
  -3  20  -1   41.00   19.30
   3  20   1   27.60   23.70
  -3  20  -1   91.29   25.80
  -4  20   1  296.57   40.30
  -4  20   1  339.17   44.00
   4 -20   1  354.66   39.00
   4 -20   1  289.37   40.10
   4  20  -1  249.97   37.40
   4 -20  -1  284.47   38.50
  -4  20  -1  305.57   40.70
  -4  20  -1  253.27   38.00
   4  20   1  291.57   38.00
   5 -20   1   18.80   26.10
   5  20  -1   -2.40   23.70
   5 -20   1   -2.10   20.30
  -5  20   1  -41.60   23.30
  -5  20   1   16.20   21.90
  -5  20  -1  -14.50   20.90
   5 -20  -1   -8.50   20.90
   5  20   1   14.60   23.60
  -5  20  -1   14.50   25.00
   6 -20   1  294.07   41.50
   6 -20   1  273.37   39.80
  -6  20   1  260.77   37.20
  -6  20   1  233.78   34.50
   6  20  -1  231.38   36.10
   6  20   1  188.98   34.60
  -6  20  -1  211.58   36.30
   6 -20  -1  224.68   31.70
  -6  20  -1  209.68   33.40
   7 -20   1   -8.00   22.80
   7  20  -1    3.50   26.80
   7 -20   1   41.00   30.00
  -7  20   1  -11.20   25.50
  -7  20   1   -6.90   25.10
   7 -20  -1   30.60   25.50
  -7  20  -1   -1.20   23.10
   7  20   1  -14.10   24.20
  -7  20  -1   34.70   26.00
  -8  20   1   29.00   28.70
   8 -20   1   48.90   31.30
   8 -20   1   19.30   24.20
   8  20  -1   23.20   27.50
   8 -20  -1   27.80   25.30
  -8  20  -1   74.19   29.50
   8  20   1   -9.50   26.30
   0 -21   1  326.07   35.00
   0  21  -1  325.97   36.40
   0  21   1  295.77   39.40
   0 -21  -1  342.27   35.20
   0  21  -1  219.08   38.40
   0  21   1  296.77   36.00
   0 -21   1  282.57   39.00
  -1 -21  -1   61.09   16.10
   1 -21   1   44.60   26.50
   1  21  -1   19.80   24.90
  -1  21   1   41.20   26.10
   1 -21   1   37.80   17.70
  -1  21   1   37.30   18.90
   1  21   1   52.59   24.10
  -1  21  -1   21.70   25.30
  -1  21  -1   44.00   18.20
  -1 -21   1   46.90   15.50
   1 -21  -1   21.80   17.60
   1  21   1   12.60   15.50
   2 -21   1   39.80   26.70
   2  21  -1   34.70   25.50
  -2  21   1   52.69   26.60
  -2  21   1   38.50   20.50
  -2 -21  -1   42.90   14.70
   2 -21   1   42.20   18.50
   2  21   1  -27.60   23.10
   2  21   1   10.50   14.40
   2 -21  -1   -4.30   17.30
  -2  21  -1   12.90   19.40
  -2 -21   1    8.80   12.70
  -2  21  -1   16.30   25.20
   3 -21   1   40.30   27.80
  -3  21   1   44.50   21.90
   3  21  -1   36.50   26.30
  -3  21   1    9.50   25.90
   3 -21   1   52.49   20.20
   3  21   1   20.90   13.20
   3 -21  -1   19.90   19.60
   3  21   1   32.10   24.80
  -3  21  -1   15.50   19.80
  -3  21  -1   56.99   26.40
  -4  21   1   12.50   25.50
  -4  21   1   -3.20   21.40
   4 -21   1  -10.60   20.20
   4 -21   1  -25.20   24.50
   4  21  -1   -6.40   25.20
   4 -21  -1   22.20   21.60
   4  21   1   -8.00   24.20
  -4  21  -1   27.20   21.80
  -4  21  -1   -6.10   25.90
  -5  21   1   -2.20   22.10
  -5  21   1  -10.80   25.60
   5  21  -1   10.60   26.00
   5 -21   1  -13.40   26.30
   5 -21   1   18.50   22.30
  -5  21  -1   15.60   23.50
   5 -21  -1   14.40   22.00
  -5  21  -1   -8.00   26.20
   5  21   1   60.99   26.30
   6 -21   1   21.40   24.40
   6  21  -1   15.70   27.90
  -6  21   1   22.20   27.60
  -6  21   1   33.60   25.30
   6 -21   1   19.50   30.20
   6  21   1  -30.00   25.90
   6 -21  -1  -16.50   23.50
  -6  21  -1   -8.20   27.20
  -6  21  -1   28.80   25.40
  -7  21   1   -6.70   28.00
   7 -21   1   26.20   29.10
  -7  21   1    6.50   23.80
   7  21  -1   37.80   29.40
   7 -21   1   17.10   26.50
   7 -21  -1   42.30   26.90
  -7  21  -1   51.19   24.80
  -7  21  -1   -8.00   26.90
   7  21   1   43.80   27.70
   0  22  -1   19.90   26.80
   0  22   1   55.09   18.50
   0  22   1   78.89   28.70
   0 -22  -1   66.29   19.00
   0 -22   1   44.60   17.40
  -1  22   1  -63.19   24.50
   1 -22   1   21.30   18.40
   1 -22   1   34.30   27.10
  -1 -22  -1   24.10   16.00
  -1  22   1   -6.90   18.30
   1  22  -1  -50.29   24.80
  -1  22  -1   18.50   18.40
   1 -22  -1   -4.50   17.90
  -1  22  -1    4.30   27.10
  -1 -22   1   11.30   14.90
   1  22   1    1.70   15.90
   1  22   1   44.50   28.30
  -2  22   1   18.80   25.70
   2 -22   1   16.10   19.60
   2  22  -1   13.00   27.90
  -2  22   1   -2.30   18.20
   2 -22   1    7.20   26.40
  -2 -22   1    6.20   13.80
   2 -22  -1   27.60   19.90
   2  22   1   -1.60   14.70
  -2  22  -1    2.70   25.60
   2  22   1  -25.20   25.80
  -2  22  -1    4.00   18.40
   3 -22   1  229.58   36.60
   3  22  -1  189.38   34.90
   3 -22   1  229.98   29.90
  -3  22   1  213.08   35.40
  -3  22   1  177.08   29.30
   3 -22  -1  172.18   28.80
   3  22   1  191.78   35.30
  -3  22  -1  104.39   34.40
  -3  22  -1  186.68   29.70
   4 -22   1   39.20   29.80
  -4  22   1    2.40   27.40
  -4  22   1    4.90   22.70
   4 -22   1   19.90   22.50
   4  22  -1    5.50   28.80
   4  22   1   86.49   29.80
   4 -22  -1   47.00   24.10
  -4  22  -1   -4.70   26.40
  -4  22  -1  121.29   24.60
  -5  22   1   94.29   28.90
   5  22  -1   45.70   29.80
  -5  22   1   82.09   26.30
   5 -22   1   90.29   26.30
   5 -22   1  114.59   33.30
   5 -22  -1   66.89   25.80
  -5  22  -1   83.99   26.90
  -5  22  -1  107.69   29.60
   5  22   1   15.20   28.90
   6  22  -1   47.60   30.00
  -6  22   1  100.79   28.60
   6 -22   1  111.49   28.20
   6 -22   1   97.39   33.70
  -6  22  -1   24.70   28.20
   6 -22  -1   81.29   27.50
   6  22   1   44.10   32.00
  -6  22  -1   96.79   29.10
   0  23   1    7.00   18.20
   0 -23   1    3.60   17.40
   0 -23  -1   -7.70   17.10
  -1  23   1  328.37   44.00
   1 -23   1  374.06   42.50
  -1 -23  -1  401.76   39.90
   1 -23  -1  347.07   42.90
  -1 -23   1  319.07   38.90
   1  23   1  376.06   40.40
   2 -23   1   41.80   21.70
  -2  23   1   -3.10   23.20
  -2 -23   1   28.00   15.40
   2 -23  -1   41.40   22.00
   3 -23   1   27.20   23.20
  -3  23   1   24.30   24.50
   3 -23   1   44.60   30.90
  -3  23  -1   43.40   23.10
   3 -23  -1   -8.50   20.60
   4 -23   1   30.60   23.00
  -4  23   1    2.50   25.20
   4 -23   1   54.89   32.30
   4 -23  -1   29.80   23.60
  -4  23  -1   62.39   25.40
  -1   0  -2    6.40    1.30
   1   0  -2    7.40    2.10
  -1   0   2    7.90    2.40
  -1   0   2    5.40    2.00
   1   0  -2    7.10    2.50
  -2   0   2 2417.96  184.58
  -2   0   2 2531.95  184.58
   2   0  -2 2611.34  184.68
   3   0  -2  682.43   51.89
  -3   0   2  704.73   52.09
   3   0  -2  696.13   51.89
   4   0   2 1456.65  111.39
  -4   0   2 1510.95  111.19
   4   0  -2 1542.15  110.89
   4   0  -2 1485.35  110.99
  -4   0   2 1515.45  110.49
   5   0  -2  274.67   22.70
  -5   0   2  280.37   21.30
   5   0  -2  268.77   23.20
  -5   0   2  300.77   24.10
  -5   0   2  278.17   21.30
   5   0   2  264.27   23.90
   6   0  -2  188.98   17.10
   6   0   2  183.28   14.40
   6   0   2  185.18   14.30
   6   0  -2  197.28   19.10
  -6   0   2  179.28   18.60
   6   0   2  187.28   19.20
   7   0   2   24.30    4.20
   7   0   2   24.50    4.50
   7   0  -2   28.40    9.20
   7   0   2   20.10    9.70
  -7   0   2   24.50    9.00
   7   0  -2   23.00    7.10
   8   0   2 1327.47   97.99
   8   0  -2 1294.77   95.99
   8   0   2 1304.57   94.49
   8   0   2 1220.48   94.79
  -8   0   2 1315.17   97.49
   8   0  -2 1224.08   96.69
   9   0   2    0.20    5.70
   9   0  -2   12.20    8.70
  -9   0   2    8.70   11.40
   9   0   2    9.80    6.50
   9   0  -2   17.70   10.90
   9   0   2    1.20   12.30
  10   0   2 1069.69   81.09
  10   0   2 1054.79   81.59
  10   0   2 1079.89   85.49
  10   0  -2 1096.59   82.79
 -10   0   2 1108.99   84.99
  10   0  -2 1093.19   83.99
  11   0  -2  528.45   46.00
  11   0   2  516.25   40.60
  11   0  -2  493.45   42.80
  11   0   2  483.55   41.30
 -11   0   2  488.65   46.40
  11   0   2  518.75   45.90
  12   0   2  216.38   30.20
  12   0  -2  192.48   25.80
  12   0  -2  202.88   28.20
  13   0  -2   76.39   19.10
  13   0  -2   68.69   16.20
  13   0   2   87.59   21.90
  14   0  -2   69.29   21.30
  14   0  -2   64.59   17.90
  14   0   2   91.79   22.10
  15   0   2   35.40   22.30
  15   0  -2   71.49   23.20
   0  -1   2  466.65   34.80
   0   1   2  462.75   34.70
   0  -1  -2  470.95   34.70
   0   1  -2  465.25   34.80
  -1   1   2  736.93   59.79
   1  -1   2  750.82   59.69
   1   1  -2  769.32   59.89
  -1  -1   2  875.91   59.99
   1  -1  -2  865.71   59.99
  -1   1  -2  864.71   59.69
  -2   1   2 2169.28  158.58
   2   1  -2 1970.90  158.08
   2  -1   2 2069.09  158.18
   2   1  -2 2086.29  158.48
  -2   1   2 2026.90  158.58
  -2   1  -2 2249.27  157.98
   2  -1  -2 2353.46  158.58
   2  -1  -2 2352.26  158.58
  -2  -1   2 2179.18  158.18
  -3   1   2 1785.82  131.89
  -3   1   2 1774.92  131.59
   3   1  -2 1751.42  131.39
   3  -1   2 1810.22  132.09
   3  -1   2 1793.82  131.09
  -3   1   2 1780.32  131.69
   3   1  -2 1756.52  131.59
  -3  -1   2 1967.30  131.49
  -3  -1   2 1758.52  131.49
   3  -1  -2 1786.62  131.69
   3  -1  -2 1724.73  131.79
   4   1  -2 2361.96  181.28
   4   1  -2 2452.05  181.38
  -4   1   2 2476.85  181.38
   4  -1   2 2483.35  182.08
   4  -1   2 2437.86  180.78
  -4   1   2 2459.25  181.28
  -4   1   2 2455.55  181.88
  -4  -1   2 2521.45  181.48
   4   1   2 2530.35  181.78
   4  -1  -2 2515.05  181.58
  -4  -1   2 2437.46  180.88
  -4  -1   2 2447.26  180.88
   4  -1  -2 2544.55  181.88
  -5   1   2  250.87   19.50
   5   1  -2  251.37   20.30
  -5   1   2  257.47   19.70
  -5   1   2  257.07   21.80
   5  -1   2  261.07   22.30
   5  -1   2  260.87   18.90
   5  -1   2  268.97   19.20
   5   1  -2  258.47   20.70
  -5  -1   2  186.78   20.70
   5  -1  -2  189.78   21.50
   5  -1  -2  200.08   20.30
   6  -1   2 1603.54  115.79
   6   1  -2 1622.44  116.59
   6  -1   2 1565.64  115.99
   6   1  -2 1563.14  116.99
   6  -1   2 1627.54  117.99
  -6   1   2 1550.74  115.49
  -6   1   2 1587.44  117.69
  -6   1   2 1556.94  115.49
   6  -1  -2 1578.14  116.69
   6  -1  -2 1544.35  117.39
   6   1   2 1514.35  117.29
  -6  -1   2 1579.84  117.19
   7  -1   2  312.07   29.40
   7  -1   2  297.37   24.80
  -7   1   2  283.97   28.70
   7   1  -2  291.07   25.70
   7   1  -2  309.47   26.90
   7  -1   2  305.17   24.20
   7   1   2  312.67   27.60
   7  -1  -2  327.57   26.00
  -7  -1   2  295.27   26.60
   7  -1  -2  315.27   27.70
   8  -1   2  224.38   19.90
   8   1  -2  254.97   22.30
   8   1  -2  235.08   22.80
   8  -1   2  249.48   27.00
  -8   1   2  247.28   25.00
   8  -1   2  243.98   20.90
   8  -1  -2  242.38   25.40
   8   1   2  239.28   18.70
   8   1   2  220.48   25.30
   8   1   2  221.48   18.40
  -8  -1   2  209.98   24.20
   8  -1  -2  221.28   22.30
   9  -1   2  417.26   34.40
   9  -1   2  388.26   39.00
  -9   1   2  402.46   38.50
   9  -1   2  396.46   35.10
   9   1  -2  426.36   35.90
   9   1  -2  432.76   37.60
  -9  -1   2  443.96   38.10
   9  -1  -2  450.45   39.20
   9   1   2  439.16   33.30
   9  -1  -2  441.76   36.40
   9   1   2  479.75   33.80
   9   1   2  431.46   38.10
  10   1  -2   38.50   12.20
 -10   1   2   32.60   14.10
  10  -1   2   42.80   15.00
  10  -1   2   33.30    9.90
  10   1  -2   35.90   10.90
 -10  -1   2   51.39   13.60
  10  -1  -2   27.60   11.10
  10   1   2   43.40    8.10
  10   1   2   43.30    7.50
  10   1   2   43.00   13.50
  10  -1  -2   51.79   13.80
  11   1  -2  172.18   20.80
 -11   1   2  147.09   20.20
  11   1  -2  161.78   19.60
  11  -1   2  179.08   22.30
  11   1   2  114.09   15.90
  11  -1  -2   98.49   16.30
  11   1   2   90.89   18.60
  11  -1  -2  111.49   19.20
 -12   1   2  315.67   40.60
  12   1  -2  299.87   35.70
  12   1  -2  306.57   36.70
  12  -1   2  323.37   40.30
  12  -1  -2  430.06   41.50
  12  -1  -2  419.36   36.70
  12   1   2  497.85   39.80
  12   1   2  446.56   33.00
  13   1  -2   14.80   13.90
  13   1  -2   43.30   17.10
  13  -1   2    0.40   20.00
  13   1   2   10.90   18.30
  13  -1  -2   33.30   17.40
  13  -1  -2    8.50   14.60
  13   1   2   24.60   11.00
  14  -1   2  166.38   27.50
  14   1  -2  173.18   25.50
  14   1  -2  177.58   22.60
  14  -1  -2  151.48   25.40
  14   1   2  163.28   27.20
  15  -1   2   53.09   25.20
  15   1  -2   74.39   22.30
  15   1  -2   59.59   19.40
  15   1   2   58.49   23.20
  15  -1  -2   17.80   22.60
   0   2  -2 3252.47  237.78
   0   2   2 3216.28  237.48
   0  -2  -2 3273.97  237.48
   1   2  -2  891.41   64.99
   1  -2   2  825.12   64.89
  -1   2   2  916.01   64.99
  -1   2   2  872.31   64.79
   2   2  -2 3114.59  218.78
   2  -2   2 3061.09  218.98
  -2   2   2 3015.70  218.98
   2   2  -2 3029.50  218.18
   2  -2   2 3278.37  218.78
  -2   2   2 3056.19  218.88
  -2   2   2 3081.79  218.88
   2  -2  -2 2743.63  218.78
  -2  -2   2 2709.23  218.08
   2  -2  -2 2908.01  218.78
  -2   2  -2 2850.91  218.58
   3   2  -2 2805.72  210.88
  -3   2   2 2954.60  211.68
   3   2  -2 2906.61  211.38
   3  -2   2 2985.80  212.08
  -3   2   2 2900.81  211.78
  -3   2   2 2886.31  211.48
   3  -2  -2 2830.02  211.68
  -3  -2   2 2947.31  211.18
   3  -2  -2 2886.01  211.58
  -3   2  -2 2829.62  210.98
  -3  -2   2 2791.52  210.98
   4   2  -2  783.52   56.69
   4   2  -2  781.12   56.99
  -4   2   2  750.42   57.09
   4  -2   2  715.63   56.89
   4  -2   2  768.82   58.09
  -4   2   2  755.12   57.39
  -4   2   2  791.32   57.89
   4  -2  -2  764.52   57.29
  -4  -2   2  751.62   56.79
   4  -2  -2  759.82   57.49
  -4  -2   2  751.62   56.19
   5   2  -2 1338.47   98.09
   5  -2   2 1335.07   97.99
  -5   2   2 1319.77   98.19
  -5   2   2 1389.76   99.29
  -5   2   2 1299.87   97.99
   5  -2   2 1297.17   99.39
   5   2  -2 1323.17   97.89
  -5  -2   2 1302.87   98.09
   5  -2  -2 1317.87   98.39
   5   2   2 1324.27   98.39
   5  -2  -2 1307.37   98.89
  -6   2   2  567.64   47.40
   6   2  -2  575.04   48.00
   6   2  -2  560.74   47.90
  -6   2   2  586.14   49.70
   6  -2   2  578.74   50.09
  -6   2   2  582.94   47.50
   6  -2   2  586.54   48.00
  -6  -2   2  731.73   48.60
   6  -2  -2  725.53   48.80
   6  -2  -2  722.93   49.90
   6   2   2  731.83   49.10
   7   2  -2  198.88   19.80
  -7   2   2  195.18   16.10
   7  -2   2  213.08   23.10
   7  -2   2  196.38   19.10
   7   2  -2  207.08   19.10
  -7   2   2  211.48   16.20
  -7   2   2  191.38   22.00
  -8   2   2  377.66   33.70
   8   2  -2  355.76   30.30
   8   2  -2  364.96   30.60
   8  -2   2  353.76   33.80
   8  -2   2  360.26   30.50
   9   2  -2  168.68   21.50
   9  -2   2  178.48   20.70
   9   2  -2  159.68   20.20
  -9   2   2  183.98   24.70
   9  -2   2  169.48   25.30
   9   2   2  186.38   15.60
   9  -2  -2  199.88   21.10
   9   2   2  189.98   15.90
   9   2   2  200.58   24.10
  -9  -2   2  204.28   22.50
   9  -2  -2  208.38   24.40
  10   2  -2   39.90   10.80
  10  -2   2   28.00   10.90
  10   2  -2   42.50   11.60
 -10   2   2   46.20   15.00
  10  -2   2   40.40   16.10
  10  -2  -2   71.99   12.50
  10   2   2   77.29   14.10
  10  -2  -2   77.49   15.30
  11  -2   2   33.20   17.70
 -11   2   2   64.39   17.90
  11  -2  -2   94.89   15.20
  11  -2  -2   99.29   17.80
  11   2   2   84.69   16.60
  11   2   2  109.19   13.30
  12  -2   2   61.49   13.90
  12   2  -2   51.69   13.70
  12   2  -2   61.49   14.20
  12  -2   2   66.89   19.30
 -12   2   2   53.09   17.90
  12   2   2   12.40   15.10
  12  -2  -2   29.60   17.40
  12  -2  -2   20.10   14.10
  13  -2   2  285.37   38.00
  13   2  -2  308.57   33.80
  13   2  -2  310.07   31.10
  13   2   2  250.47   26.90
  13   2   2  252.47   33.70
  13  -2  -2  272.77   35.90
  14   2  -2   33.50   17.60
  14  -2   2   35.00   22.10
  14   2  -2   19.60   15.60
  14   2   2   32.00   12.40
  14  -2  -2   33.30   21.60
  14   2   2   29.00   19.20
  15  -2   2   86.99   27.60
  15   2  -2   87.89   20.10
  15   2  -2  103.59   22.10
  15   2   2   92.89   23.80
  15  -2  -2   78.59   25.20
   0  -3   2  666.93   52.29
   0  -3  -2  747.53   51.79
   0   3   2  683.13   51.69
   0   3  -2  688.93   52.29
   1  -3   2 2553.64  184.88
  -1   3   2 2607.14  185.08
   1  -3   2 2610.94  185.18
  -1   3   2 2588.34  184.78
   1   3  -2 2620.54  185.08
   1  -3  -2 2337.47  184.68
  -1  -3   2 2422.16  184.98
  -1   3  -2 2419.96  184.98
  -2   3   2  475.95   39.20
  -2   3   2  470.65   39.30
  -2   3   2  477.45   39.60
   2   3  -2  468.95   39.20
   2  -3   2  444.96   39.50
   2  -3   2  466.35   39.50
   2  -3  -2  557.04   39.30
  -2  -3   2  554.84   38.10
  -2  -3   2  584.44   39.40
  -2   3  -2  587.64   39.40
  -2   3  -2  595.64   39.80
  -3   3   2    5.20    5.50
  -3   3   2    5.80    4.40
   3   3  -2    7.00    4.40
  -3   3   2    4.40    4.80
   3  -3   2    7.30    4.70
   3  -3   2   10.70    4.70
   3   3  -2    5.30    2.30
  -3   3  -2   23.20    6.10
   3  -3  -2   27.60    6.10
  -3   3  -2   23.60    4.70
  -4   3   2  447.66   30.80
   4  -3   2  448.96   31.30
  -4   3   2  448.26   30.60
   4  -3   2  449.56   30.70
   4   3  -2  439.16   30.20
  -4   3   2  433.46   31.60
  -4   3  -2  343.27   29.20
   4  -3  -2  345.37   30.30
  -4  -3   2  345.17   28.90
  -4   3  -2  328.87   30.60
  -4  -3   2  336.17   29.10
  -4   3  -2  337.67   29.40
   4  -3  -2  349.77   31.00
  -5   3   2  165.78   15.30
   5  -3   2  160.58   18.40
   5  -3   2  155.68   15.90
   5   3  -2  161.08   15.10
  -5   3   2  151.08   16.10
  -5   3   2  153.68   17.60
   5   3  -2  157.48   14.00
  -6   3   2 2067.69  162.28
  -6   3   2 2150.88  163.88
   6   3  -2 2155.58  162.48
  -6   3   2 2124.89  162.58
   6  -3   2 2157.88  164.08
   6   3  -2 2101.39  162.18
   6  -3   2 2137.59  162.78
   6  -3  -2 2364.96  163.08
   6   3   2 2237.38  162.88
  -6   3  -2 2345.07  164.08
   6  -3  -2 2253.17  163.78
  -6  -3   2 2361.66  162.48
   7  -3   2  389.66   30.40
  -7   3   2  360.96   28.80
   7   3  -2  392.76   29.80
  -7   3   2  370.16   32.90
  -7   3   2  350.36   28.60
   7   3  -2  378.56   29.50
   7  -3   2  364.06   33.50
   7  -3  -2  257.27   31.80
   8  -3   2  269.27   26.30
  -8   3   2  288.57   20.60
   8   3  -2  294.27   24.20
   8   3  -2  302.67   24.50
   8  -3   2  290.87   25.40
  -8   3   2  279.87   28.60
   8   3   2  232.58   25.90
   8  -3  -2  229.58   27.30
  -8  -3   2  231.08   24.50
   8  -3  -2  221.58   24.90
   9  -3   2   99.49   19.30
  -9   3   2  102.79   18.80
   9   3   2  143.09   20.90
   9  -3  -2  170.18   23.20
   9  -3  -2  175.58   20.30
   9   3   2  146.99   12.20
   9   3   2  149.49   12.30
  10  -3   2   97.69   18.10
 -10   3   2   78.69   17.00
  10  -3   2   73.29   13.50
  10   3  -2   76.89   12.10
  10   3  -2   87.49   13.40
  10   3   2   49.00   13.70
  10   3   2   50.19    7.80
  10  -3  -2   67.69   16.50
  11   3  -2  395.26   35.70
  11  -3   2  416.86   41.00
  11  -3   2  390.56   36.60
  11   3  -2  388.96   35.00
 -11   3   2  349.87   41.50
  12  -3   2   79.49   20.30
  12   3  -2   75.19   15.70
  12  -3   2   73.49   15.70
  12   3  -2   77.89   14.80
 -12   3   2   70.79   19.30
  12  -3  -2   87.19   19.90
  12   3   2   54.19   10.40
  12   3   2   48.00   16.70
  13   3  -2  260.47   31.10
 -13   3   2  289.67   36.30
  13  -3   2  325.07   39.10
  13   3  -2  298.67   31.60
  13   3   2  229.28   25.60
  13  -3  -2  237.88   31.80
  13   3   2  241.38   34.40
  14   3  -2   86.59   17.90
  14  -3   2   92.09   25.20
  14   3  -2   94.39   19.10
  14   3   2   71.29   14.00
  14  -3  -2   69.49   22.90
  14   3   2   91.99   21.10
  15   3  -2   60.79   20.10
  15  -3   2  117.59   28.70
  15   3  -2   65.79   20.10
  15  -3  -2  127.19   26.20
  15   3   2  120.29   23.90
  15   3   2  115.49   16.60
   0  -4   2 1615.44  122.19
   0  -4  -2 1616.64  121.49
   0   4  -2 1656.23  122.19
   0   4   2 1599.64  121.49
   0  -4   2 1795.52  121.49
   0   4   2 1627.64  121.99
   1  -4   2 3280.27  238.28
  -1   4   2 3306.57  238.28
   1  -4   2 3404.16  238.78
  -1   4   2 3386.06  238.78
   1   4  -2 3416.16  238.68
   1  -4  -2 3062.29  238.18
   1   4   2 3082.69  237.78
  -1  -4   2 3067.49  237.58
  -1  -4   2 3261.17  238.58
  -1   4  -2 3281.67  238.68
  -1   4  -2 3218.68  238.28
   2   4  -2 3125.69  231.68
   2  -4   2 3084.09  231.88
  -2   4   2 3085.19  231.68
   2  -4   2 3083.09  231.78
  -2   4   2 3149.88  231.98
  -2  -4   2 3228.48  231.58
   2  -4  -2 3090.19  231.58
  -2   4  -2 3244.58  231.88
  -2   4  -2 3312.27  231.88
  -3   4   2 1291.17  103.39
  -3   4   2 1293.27  103.69
   3  -4   2 1287.97  103.49
   3   4  -2 1260.07  103.09
  -3   4   2 1220.18  103.19
   3  -4   2 1221.38  103.59
  -3  -4   2 1550.64  102.99
   3  -4  -2 1545.65  103.99
   3  -4  -2 1508.15  103.79
  -3   4  -2 1583.74  103.89
  -3   4  -2 1600.64  103.59
  -3  -4   2 1355.06  101.79
  -4   4   2 2349.46  160.88
  -4   4   2 2283.77  160.18
   4   4  -2 2092.99  158.68
   4  -4   2 2311.37  160.48
   4   4  -2 2350.76  159.98
   4  -4   2 2271.87  160.98
  -4   4   2 2350.46  160.68
   4  -4  -2 2032.10  160.28
  -4   4  -2 2068.49  160.48
  -4   4  -2 2043.60  159.78
   4  -4  -2 1978.60  160.38
  -4  -4   2 1924.81  158.68
  -5   4   2  767.82   55.69
   5  -4   2  772.82   56.09
   5  -4   2  754.12   57.19
  -5   4   2  767.62   56.19
  -5   4   2  799.62   57.19
   5   4  -2  811.92   55.49
   5   4  -2  821.82   54.19
   5  -4  -2  664.73   56.39
  -5   4  -2  648.94   54.49
  -5   4  -2  668.73   54.69
  -5  -4   2  655.53   54.19
  -5   4  -2  680.33   56.79
   5  -4  -2  658.43   56.29
  -6   4   2  767.52   56.69
  -6   4   2  781.42   56.99
   6  -4   2  782.72   57.59
  -6   4   2  779.32   58.79
   6   4  -2  758.92   55.49
   6   4  -2  795.22   56.59
   6  -4   2  772.72   58.89
  -6   4  -2  704.23   55.09
  -6  -4   2  695.73   55.69
  -6   4  -2  717.93   55.19
   6   4   2  702.73   56.39
  -6   4  -2  705.63   58.59
   6  -4  -2  681.53   58.19
   7  -4   2  637.04   54.29
  -7   4   2  651.43   55.29
   7  -4   2  641.64   53.59
  -7   4   2  638.24   52.49
   7   4  -2  664.33   52.59
  -7   4   2  645.34   52.19
   7   4  -2  609.84   51.69
   7   4   2  784.82   53.19
   7  -4  -2  783.22   55.49
  -7   4  -2  816.72   55.99
   8  -4   2   29.50   10.80
   8   4  -2   45.30    8.30
   8  -4   2   33.10   13.10
  -8   4   2   36.90    7.60
  -8   4   2   29.60    7.10
  -8   4   2   27.90   13.20
   8   4  -2   32.80    8.70
   8   4   2   57.29   10.50
   8  -4  -2   69.09   13.10
  -8   4  -2   67.49   12.00
   9  -4   2  392.06   34.80
   9   4  -2  344.37   31.80
   9   4  -2  383.46   32.80
  -9   4   2  400.66   37.60
   9  -4   2  390.96   37.80
   9  -4  -2  373.26   36.80
   9   4   2  387.86   33.80
   9   4   2  377.16   28.90
 -10   4   2  352.66   35.50
  10   4  -2  350.16   29.40
  10   4  -2  334.47   28.90
  10  -4   2  322.57   35.60
  10  -4   2  298.37   31.70
  10  -4  -2  290.37   34.10
  10   4   2  234.28   30.70
  11  -4   2  613.34   49.99
  11   4  -2  612.14   47.90
 -11   4   2  629.34   52.69
  11   4  -2  584.84   47.60
  11  -4   2  631.04   53.79
  11  -4  -2  532.05   52.99
  11   4   2  512.25   44.20
  11   4   2  530.75   49.00
  12  -4   2   50.79   21.10
  12   4  -2   71.09   14.20
  12  -4   2   78.49   17.00
 -12   4   2   76.69   20.00
  12   4  -2   74.59   14.30
  12  -4  -2   55.39   19.60
  12   4   2   56.99   16.00
  12   4   2   40.50    9.80
  13  -4   2  128.49   25.40
  13   4  -2  120.79   18.50
  13   4  -2  137.99   18.20
 -13   4   2  114.19   23.70
  13   4   2   87.89   13.70
  13  -4  -2   92.49   23.10
  13   4   2   86.89   19.40
  14   4  -2   57.49   16.70
  14   4  -2   54.49   16.70
  14  -4   2   54.89   25.50
  14   4   2   21.50   18.40
  14   4   2   56.49   12.40
  14  -4  -2   50.29   22.90
  15   4  -2   48.70   18.40
  15  -4   2   59.19   25.40
  15   4  -2   20.10   17.50
  15   4   2   52.89   20.60
  15  -4  -2   49.00   25.50
  15   4   2   78.69   14.70
   0   5   2   36.80    6.60
   0   5   2   37.80    5.40
   0  -5   2   36.30    7.10
   0  -5   2   30.80    5.00
   0  -5  -2   31.10    5.30
   0   5  -2   36.50    7.20
  -1   5   2 1146.29   80.19
   1   5  -2 1218.58   80.89
  -1  -5  -2 1159.88   79.59
  -1   5   2 1147.09   80.89
   1  -5   2 1134.39   80.99
   1  -5   2 1146.29   80.29
   1   5   2  962.70   79.39
   1  -5  -2 1000.80   79.99
   1   5   2 1012.40   80.19
  -1   5  -2 1034.40   80.09
  -1  -5   2  982.70   79.19
  -1  -5   2 1012.40   80.49
  -1   5  -2 1057.89   80.79
   2  -5   2  730.83   54.39
  -2   5   2  713.43   54.29
   2   5  -2  742.03   53.89
  -2   5   2  724.13   53.59
   2  -5   2  698.63   53.89
  -2   5  -2  725.53   54.29
   2   5   2  709.03   53.19
   2  -5  -2  677.83   54.09
   2  -5  -2  704.43   53.39
  -2  -5   2  688.83   53.69
   2   5   2  680.03   52.49
  -2  -5   2  702.73   51.89
  -2   5  -2  693.63   53.79
   3   5  -2 1460.25  106.49
  -3   5   2 1466.75  107.09
  -3   5   2 1452.45  106.59
   3  -5   2 1410.06  106.89
   3  -5   2 1448.36  106.99
  -3   5  -2 1456.65  106.59
   3  -5  -2 1398.56  106.89
   3  -5  -2 1389.76  106.59
  -3   5  -2 1429.16  106.79
  -3  -5   2 1397.16  105.99
  -4   5   2  125.79   14.90
   4   5  -2  126.19   13.90
  -4   5   2  118.09   14.00
   4  -5   2  116.19   13.90
  -4   5   2  113.09   15.50
   4  -5   2  122.49   15.60
   4  -5  -2  128.99   15.70
   4  -5  -2  128.69   15.50
  -4   5  -2  116.09   15.80
  -4  -5   2  115.99   11.90
  -4   5  -2  128.79   14.10
   6   5  -2  384.66   29.20
  -6   5   2  372.66   30.30
   6  -5   2  386.06   30.90
   6   5  -2  383.86   26.90
   6  -5   2  356.86   32.60
  -6   5   2  380.06   32.30
  -6   5   2  371.66   29.40
  -6   5  -2  314.97   28.10
   6  -5  -2  322.77   31.40
  -6   5  -2  309.27   27.80
   6   5   2  315.27   28.10
  -6   5  -2  305.07   31.80
   6  -5  -2  304.97   31.10
   7   5  -2  231.08   18.90
   7  -5   2  236.88   26.30
  -7   5   2  247.98   21.20
   7   5  -2  235.28   21.20
   7  -5   2  211.98   23.90
  -7   5   2  233.78   22.00
  -7   5   2  208.38   25.80
   7  -5  -2  217.48   24.70
  -7   5  -2  206.38   18.50
   7   5   2  216.98   20.90
  -7   5  -2  214.38   25.80
   7   5   2  206.08   17.20
  -7   5  -2  208.78   18.20
  -8   5   2  316.67   34.90
   8  -5   2  342.97   35.30
  -8   5   2  312.47   29.30
   8  -5   2  303.77   32.90
   8   5  -2  342.57   28.90
  -8   5   2  319.17   29.90
   8   5  -2  322.47   30.40
   8   5   2  420.46   30.80
  -8   5  -2  396.16   35.00
   8  -5  -2  373.76   34.80
   8   5   2  401.96   27.20
  -9   5   2   14.70    6.70
   9   5  -2   10.70    9.30
   9   5  -2    9.40    7.80
  -9   5   2   24.40   14.00
   9  -5   2   17.20   14.30
   9  -5   2    2.60   11.90
  -9   5   2   15.00    6.40
   9  -5  -2   11.50   13.10
   9   5   2   11.80    9.60
   9   5   2   14.00    5.10
  10   5  -2   47.20   10.30
  10   5  -2   58.19   12.10
  10  -5   2   52.19   14.70
 -10   5   2   29.60   16.80
  10  -5   2   54.39   17.40
 -11   5   2  547.95   49.99
  11  -5   2  554.34   47.60
  11   5  -2  542.45   43.20
  11   5  -2  537.05   44.10
  11  -5   2  574.34   50.19
  11   5   2  490.45   44.60
  11  -5  -2  459.55   48.50
  11   5   2  480.85   40.60
 -12   5   2   51.09   21.20
  12   5  -2   52.79   14.10
  12  -5   2   58.69   18.00
  12   5  -2   64.19   13.40
  12  -5   2   63.19   20.90
  12   5   2   50.29    9.80
  12  -5  -2   74.99   20.70
  12   5   2   61.29   15.50
  13  -5   2  766.52   64.79
  13   5  -2  708.73   61.69
 -13   5   2  673.23   66.89
  13   5  -2  688.03   60.59
  13  -5   2  776.22   68.39
  13   5   2  794.02   62.39
  13  -5  -2  821.82   67.69
  13   5   2  761.32   58.29
  14   5  -2  104.59   18.20
  14   5  -2  112.69   19.60
  14  -5   2   99.69   27.40
  14   5   2  143.19   20.90
  14   5   2  114.89   15.70
  14  -5  -2  117.79   26.40
   0   6   2  697.03   52.39
   0   6   2  713.43   53.39
   0   6  -2  707.03   52.19
   0  -6   2  687.53   53.19
   0   6  -2  733.63   53.59
   0  -6  -2  634.74   52.09
   0  -6   2  691.53   52.09
  -1  -6  -2 1363.46   80.69
   1   6   2 1068.89   81.39
  -1  -6   2 1077.19   80.19
  -1  -6   2 1037.10   81.69
   1   6   2 1101.59   80.39
   1  -6  -2 1004.80   80.89
   1  -6  -2 1007.70   81.69
  -1   6  -2 1032.90   80.99
  -1   6  -2 1064.79   81.89
  -2   6   2  119.79   15.30
   2   6  -2  159.78   15.00
  -2   6   2  150.28   14.90
   2  -6   2  147.19   16.00
   2  -6   2  146.89   15.00
   2   6   2  126.29   14.00
  -2   6  -2  118.79   15.30
   2  -6  -2  134.99   14.40
  -2   6  -2  132.39   14.40
   2   6   2  132.89   12.00
  -2  -6   2  128.19   10.80
  -2  -6   2  135.09   14.90
   2  -6  -2  126.89   15.50
  -3   6  -2  473.35   37.00
   3  -6  -2  477.15   38.10
  -3   6  -2  470.25   37.50
   3   6   2  456.95   36.20
   3  -6  -2  446.86   36.70
  -3  -6   2  452.15   36.60
   3   6   2  477.05   35.20
   4   6   2  123.19   13.00
  -4   6  -2  133.39   17.10
   4  -6  -2  142.19   17.10
   4  -6  -2  122.29   14.40
  -4  -6   2  120.39   13.20
  -4   6  -2  134.89   16.00
   5  -6   2   46.70   12.40
  -5   6   2   40.00   10.80
  -5   6   2   56.49   12.20
  -5   6   2   56.09   10.40
   5  -6   2   61.29   11.60
   5   6  -2   60.99    9.80
   5   6   2   89.29    9.70
  -5   6  -2   82.29   10.70
   5  -6  -2   93.99   13.00
  -5  -6   2   66.79    7.80
   5  -6  -2   76.79   12.10
  -5   6  -2   75.39   12.40
  -6   6   2 1050.49   80.29
  -6   6   2 1055.99   79.29
   6  -6   2 1045.00   79.79
   6  -6   2  985.10   80.09
   6   6  -2 1040.90   78.19
  -6   6   2 1019.30   78.49
   6   6  -2  996.40   75.89
  -6   6  -2 1070.19   80.29
   6  -6  -2 1028.80   79.99
   6  -6  -2 1009.40   79.79
  -6   6  -2 1022.90   77.59
   6   6   2 1033.40   76.69
  -6   6  -2 1041.50   78.09
   6   6   2 1048.80   77.09
  -7   6   2  206.18   20.00
  -7   6   2  186.48   21.20
   7   6  -2  191.58   19.70
  -7   6   2  197.08   24.60
   7  -6   2  202.28   25.10
   7   6  -2  185.88   15.30
   7  -6   2  166.18   22.60
  -7   6  -2  165.48   24.20
   7   6   2  175.08   16.00
  -7   6  -2  159.28   17.80
   7  -6  -2  157.28   21.90
   7  -6  -2  184.98   24.20
   7   6   2  157.58   17.60
  -7   6  -2  167.08   17.10
  -8   6   2  153.28   18.70
   8  -6   2  135.09   19.20
   8  -6   2  151.38   17.40
  -8   6  -2   99.79   11.50
   8   6   2  109.99   12.20
   8   6   2   89.49   12.60
   8  -6  -2  102.29   17.70
  -8   6  -2   91.99   11.80
  -8   6  -2   87.79   15.50
   9  -6   2  579.94   49.40
   9   6  -2  598.14   46.60
   9  -6   2  585.04   50.99
  -9   6   2  567.14   44.90
   9   6  -2  592.74   44.20
  -9   6   2  548.05   50.69
  -9   6   2  582.94   45.20
  -9   6  -2  529.65   50.69
   9  -6  -2  585.74   50.69
   9   6   2  523.95   43.50
   9   6   2  560.84   45.80
  10  -6   2  235.78   31.10
 -10   6   2  253.27   22.20
  10  -6   2  266.07   30.40
 -10   6   2  267.97   34.70
  10   6  -2  261.47   24.40
  10   6  -2  244.08   27.60
 -10   6   2  259.87   22.20
  10   6   2  295.37   27.30
  10   6   2  300.27   23.50
  10  -6  -2  304.37   34.30
  11   6  -2  499.15   41.90
  11  -6   2  572.24   51.09
 -11   6   2  551.44   49.80
  11   6  -2  494.15   43.80
  11  -6   2  574.64   48.30
  11   6   2  491.25   43.70
  11  -6  -2  524.75   49.70
  11   6   2  461.95   40.40
  12  -6   2   29.70   21.70
  12  -6   2   31.10   17.60
  12   6  -2   29.30   13.50
 -12   6   2   23.00   20.70
  12   6  -2   32.10   11.20
  12   6   2   22.70   13.50
  12   6   2    8.70    9.00
  12  -6  -2    8.70   19.80
  13  -6   2  108.49   22.00
 -13   6   2  102.29   23.20
  13   6  -2   81.29   17.40
  13  -6   2   71.99   25.40
  13   6  -2   85.89   15.00
  13   6   2   84.49   13.00
  13  -6  -2   90.39   24.10
  13   6   2   93.19   17.40
  14  -6   2   65.39   26.40
  14   6  -2   58.99   14.90
 -14   6   2  110.69   26.00
  14   6  -2   51.49   17.20
  14  -6  -2   56.29   24.70
  14   6   2   45.80   12.80
  14   6   2   40.30   16.50
   0   7  -2   86.69   11.00
   0   7   2   84.19   11.40
   0  -7   2   96.19   11.20
   0   7   2   82.99   11.60
   0   7  -2   86.99   12.10
   0  -7  -2   95.19   10.70
   0  -7   2   99.49   14.30
  -1  -7  -2 1174.38   99.19
  -1   7   2 1197.08  100.79
   1  -7   2 1213.08  100.99
  -1   7   2 1316.57   99.99
   1   7  -2 1195.78  100.69
   1  -7   2 1165.78   99.79
   1   7   2 1446.16   99.39
  -1  -7   2 1452.85  100.99
  -1   7  -2 1445.26  101.29
  -1   7  -2 1481.15  100.19
   1   7   2 1494.45  100.89
  -1  -7   2 1397.66   99.09
   1  -7  -2 1398.36  100.99
   1  -7  -2 1429.46   99.99
  -2   7   2  498.35   41.80
  -2   7   2  504.05   42.80
   2  -7   2  515.65   41.90
   2  -7   2  523.65   42.90
   2   7  -2  514.25   42.10
  -2   7  -2  545.85   41.90
   2   7   2  533.85   41.80
  -2  -7   2  541.15   42.00
  -2  -7   2  554.24   39.50
   2  -7  -2  543.75   42.10
   2  -7  -2  525.05   41.70
  -2   7  -2  538.15   42.60
   2   7   2  529.65   40.00
   3  -7   2 1398.36  108.59
   3  -7   2 1429.76  108.09
   3   7  -2 1508.15  107.89
  -3   7   2 1472.05  108.09
  -3   7   2 1483.75  108.69
   3  -7  -2 1400.46  108.49
   3   7   2 1412.26  107.19
   3  -7  -2 1381.16  107.79
  -3   7  -2 1440.96  107.99
  -3  -7   2 1452.55  107.49
   3   7   2 1416.06  105.99
  -3   7  -2 1482.65  108.39
  -4  -7   2  442.16   36.40
  -4   7  -2  447.86   38.00
   4   7   2  484.95   36.60
   4  -7  -2  473.55   39.10
   4  -7  -2  456.95   38.60
  -4   7  -2  469.15   38.70
  -5   7   2 1014.70   74.39
   5  -7   2 1003.90   74.19
  -5   7   2 1005.80   73.89
   5  -7   2  966.30   74.29
  -5   7   2 1004.70   73.29
   5   7  -2  992.40   72.79
   5  -7  -2  890.21   73.69
  -5  -7   2  919.31   70.79
   5   7   2  905.11   71.59
  -5   7  -2  924.71   74.09
  -5   7  -2  931.61   73.09
   5  -7  -2  879.81   73.89
   6   7  -2 1652.93  111.49
   6  -7   2 1658.83  112.99
   6  -7   2 1549.24  113.09
  -6   7   2 1604.54  113.29
  -6   7   2 1590.94  111.69
  -6   7   2 1584.34  112.19
  -6   7  -2 1410.16  112.69
   6   7   2 1357.66  109.89
   6  -7  -2 1354.76  112.39
   6  -7  -2 1290.27  111.59
   6   7   2 1392.96  109.49
  -6   7  -2 1380.06  111.09
   7  -7   2   20.70   13.10
  -7   7   2   23.10   11.60
   7  -7   2   28.50   13.30
   7   7  -2   31.80    4.20
  -7   7   2   21.60   14.20
  -7   7   2   30.50   10.10
   7   7  -2   41.90   10.00
   8  -7   2  188.78   28.40
   8   7  -2  193.98   23.90
   8   7  -2  184.18   18.90
  -8   7   2  211.58   24.40
  -8   7   2  209.58   26.10
   8  -7   2  229.98   29.90
  -8   7   2  189.28   24.80
  -8   7  -2  235.28   29.70
  -8   7  -2  260.77   22.30
   8  -7  -2  283.07   29.80
   8   7   2  270.07   21.90
   8   7   2  272.97   21.40
  -8   7  -2  283.87   21.70
  -9   7   2    9.60   16.10
   9   7  -2   -9.70   10.00
   9  -7   2   11.00   16.20
   9   7  -2    3.40    5.50
   9  -7   2    6.50   14.70
  -9   7   2    8.80   10.10
  -9   7   2   -3.00    9.40
  -9   7  -2   38.20   15.80
  -9   7  -2   13.50    5.40
  -9   7  -2    4.40    5.30
   9   7   2    8.70    8.60
   9  -7  -2   25.70   15.60
   9   7   2   13.00    7.40
  10  -7   2   26.60   16.10
  10  -7   2   32.80   18.10
  10   7  -2   32.20   11.80
 -10   7   2   13.30    8.80
 -10   7   2   16.30   16.30
 -10   7   2   21.60    9.00
  10   7  -2   22.70    7.20
  10   7   2   16.60    8.00
  10   7   2   26.00   10.20
  10  -7  -2   29.30   18.10
  11  -7   2  439.26   47.10
 -11   7   2  446.36   46.10
  11   7  -2  398.36   39.00
  11   7  -2  412.16   35.20
  11  -7   2  446.96   44.30
  11   7   2  449.76   37.70
  11   7   2  420.56   35.70
  11  -7  -2  448.46   46.00
  12  -7   2  151.28   28.90
 -12   7   2  175.88   27.20
  12   7  -2  178.18   21.80
  12  -7   2  194.78   27.10
  12   7  -2  207.48   21.20
  12  -7  -2  166.58   27.90
  12   7   2  185.58   24.30
  12   7   2  168.68   21.20
  13   7  -2  293.17   34.50
  13  -7   2  284.27   39.80
 -13   7   2  359.16   44.20
  13   7  -2  282.77   29.60
  13  -7   2  345.77   44.60
  13   7   2  275.37   29.00
  13   7   2  322.87   32.60
  13  -7  -2  330.17   42.20
  14   7  -2   86.89   15.40
  14  -7   2  115.29   27.80
 -14   7   2  137.19   27.70
  14   7  -2   73.69   19.30
  14   7   2   89.79   17.60
  14   7   2  113.79   15.80
  14  -7  -2  129.19   28.30
   0   8   2  373.56   29.30
   0   8  -2  373.66   31.10
   0  -8   2  347.07   28.90
   0  -8  -2  361.06   29.10
   0  -8   2  337.57   31.40
   0   8   2  330.87   31.00
   0   8  -2  373.66   29.10
  -1  -8  -2  616.54   50.69
   1  -8   2  611.74   51.79
  -1   8   2  630.64   51.79
   1   8  -2  677.13   52.99
  -1   8   2  660.13   53.29
   1  -8   2  618.84   53.29
   1   8  -2  653.83   50.69
  -1  -8   2  678.23   50.69
   1  -8  -2  686.43   51.69
   1  -8  -2  703.83   53.19
  -1   8  -2  707.93   53.49
   1   8   2  704.23   51.09
  -1  -8   2  693.43   53.09
   1   8   2  737.73   52.99
  -1   8  -2  718.23   51.79
   2  -8   2  424.36   31.70
   2  -8   2  435.86   29.90
  -2   8  -2  338.07   30.40
  -2  -8   2  316.97   30.10
   2   8   2  323.57   27.00
   2  -8  -2  314.37   28.10
   2  -8  -2  302.07   30.50
   2   8   2  338.67   29.40
  -2   8  -2  328.67   29.30
   3   8  -2   36.50    9.40
  -3   8   2   38.50   10.50
   3  -8   2   40.60    9.90
   3  -8   2   48.70   11.20
  -3   8   2   35.60   10.00
   3  -8  -2   15.30    9.80
   3   8   2   24.60    8.00
  -3  -8   2   31.30    8.40
   3  -8  -2   26.10    9.20
  -3   8  -2   31.10   10.10
  -3   8  -2   14.40    9.10
  -3  -8   2   33.90    3.60
   3   8   2   30.50    5.30
   4   8  -2  800.42   56.79
   4  -8   2  798.52   58.29
  -4   8   2  820.12   57.89
   4  -8   2  790.72   57.79
  -4   8   2  800.62   58.09
   4  -8  -2  667.23   57.09
   4  -8  -2  669.93   57.49
  -4   8  -2  652.63   57.19
  -4   8  -2  670.73   57.29
  -4  -8   2  664.23   55.39
   4   8   2  675.83   55.79
   4   8   2  697.43   53.79
  -5   8   2    8.20   11.40
   5  -8   2    5.00   11.80
   5  -8   2   30.70   12.40
  -5   8   2    6.80   11.20
   5   8  -2    9.50    9.10
   5   8   2   37.00    5.40
   5   8   2   34.70    8.50
  -5   8  -2   52.79   11.60
   5  -8  -2   40.90   12.60
   5  -8  -2   42.20   12.10
  -5  -8   2   40.60    7.10
  -5   8  -2   30.80   11.90
   6  -8   2  196.68   22.80
   6  -8   2  202.98   23.80
   6  -8  -2  125.69   18.60
  -6   8  -2  134.49   19.60
  -6   8  -2  121.79   18.60
   6   8   2  136.69   16.80
   6  -8  -2  128.09   18.80
   7  -8   2  143.09   20.00
  -7   8   2  181.78   22.00
  -7   8   2  178.68   25.00
  -7   8   2  170.38   20.30
   7  -8   2  142.09   19.10
   7   8  -2  161.98   18.90
   7   8   2  111.79   13.40
  -7   8  -2   93.89   14.90
   7   8   2   93.89   13.20
  -7   8  -2  125.59   17.70
   7  -8  -2   97.09   18.40
  -7   8  -2   89.69   18.70
   7  -8  -2  115.69   18.60
  -8   8   2  391.36   34.80
   8  -8   2  348.27   34.50
  -8   8   2  368.76   29.90
  -8   8   2  354.26   30.70
   8   8   2  267.57   25.50
   8   8   2  284.17   26.70
  -8   8  -2  262.37   33.20
   8  -8  -2  265.57   33.10
  -8   8  -2  253.57   26.90
  -8   8  -2  265.17   27.90
   9   8  -2   12.80   11.00
   9  -8   2    7.40   16.90
  -9   8   2   10.30   10.80
  -9   8   2   -2.50   16.50
   9   8  -2    7.10    4.30
  -9   8   2    9.20   11.40
   9  -8   2    1.80   15.20
   9  -8  -2   47.20   17.50
   9   8   2   31.60    9.30
  -9   8  -2   40.00    9.00
  -9   8  -2   32.00   17.50
  10  -8   2  235.38   35.80
 -10   8   2  237.08   30.70
  10   8  -2  233.98   28.80
  10  -8   2  243.18   33.60
 -10   8   2  234.68   26.40
 -10   8   2  222.18   25.40
  10   8  -2  240.58   21.30
  10   8   2  278.97   25.10
 -10   8  -2  316.67   35.00
  10  -8  -2  321.57   35.00
  10   8   2  286.47   24.80
 -11   8   2  182.08   18.40
  11   8  -2  205.58   17.80
 -11   8   2  188.08   28.20
  11   8  -2  154.28   21.00
 -11   8   2  201.58   18.80
  11  -8   2  174.48   26.10
  11  -8   2  193.68   28.80
  11   8   2  151.48   21.40
  11   8   2  146.39   21.20
  11  -8  -2  156.38   23.70
  12   8  -2   41.00    9.40
  12   8  -2   46.70   15.40
 -12   8   2  -12.00   21.00
  12  -8   2   59.69   22.30
  12  -8   2   41.40   21.30
  12   8   2   76.19   12.80
  12   8   2   64.29   12.40
  12  -8  -2   83.49   22.30
  13  -8   2   90.69   27.10
  13   8  -2   73.49   17.90
 -13   8   2  100.69   26.00
  13  -8   2  127.79   25.00
  13   8  -2   93.69   12.80
  13  -8  -2   85.49   26.10
  13   8   2   89.29   15.10
  13   8   2  114.39   15.40
  14   8  -2   21.20   10.30
  14  -8   2   42.50   26.80
  14   8  -2   14.90   17.10
 -14   8   2   35.10   25.60
  14   8   2    8.50   12.80
  14  -8  -2    6.00   25.20
  14   8   2   21.20   12.70
   0  -9   2    4.70    5.90
   0  -9  -2    9.00    6.30
   0   9   2    0.60    8.20
   0   9   2    7.60    7.00
   0   9  -2    2.10    5.80
   0   9  -2    4.80    9.70
   0  -9   2    1.50    9.70
   1   9  -2  827.22   59.49
  -1  -9  -2  763.92   59.49
  -1   9   2  786.62   60.59
   1  -9   2  794.22   62.39
   1  -9   2  784.82   60.59
   1   9  -2  773.42   61.89
  -1   9   2  825.72   62.39
  -1  -9   2  792.42   59.29
   1   9   2  779.72   59.59
   1   9   2  769.92   61.89
  -1  -9   2  744.93   61.79
  -1   9  -2  776.02   62.19
   1  -9  -2  763.32   61.69
  -1   9  -2  804.52   60.59
   1  -9  -2  817.72   60.39
   2  -9   2 1955.20  150.08
  -2   9   2 1987.50  150.18
   2  -9   2 1995.70  151.48
  -2   9   2 1960.80  151.38
   2   9  -2 1998.80  150.98
   2  -9  -2 1967.40  151.08
  -2  -9   2 2017.40  148.29
   2   9   2 2102.29  150.68
   2   9   2 2065.19  148.79
  -2   9  -2 2099.39  151.38
   2  -9  -2 1998.20  149.99
  -2  -9   2 2062.09  150.58
  -2   9  -2 2035.10  150.18
  -3   9   2   83.69   14.70
   3  -9   2   75.29   13.20
   3   9  -2   88.79   13.90
  -3   9   2   80.89   13.30
   3  -9   2   91.09   15.40
   3  -9  -2   94.99   13.30
   3   9   2  112.39   14.90
  -3  -9   2   91.79    7.90
  -3  -9   2   73.89   12.20
   3   9   2   88.39   10.50
  -3   9  -2   77.89   12.90
  -3   9  -2   91.59   14.60
   3  -9  -2   77.39   14.20
   4   9  -2 2294.27  156.18
  -4   9   2 2243.38  156.98
   4  -9   2 2192.48  156.28
   4  -9   2 2328.07  157.38
  -4   9   2 2285.27  156.58
  -4   9  -2 2047.80  156.18
   4  -9  -2 1903.01  155.58
   4  -9  -2 1884.01  156.38
   4   9   2 2003.50  155.18
   4   9   2 1911.31  153.08
  -4  -9   2 1935.61  154.68
  -4   9  -2 2066.29  156.08
   5   9  -2   37.90   11.40
  -5   9   2   49.70   11.30
  -5   9   2   44.10   13.60
   5  -9   2   32.80   12.80
   5  -9   2   38.50   14.10
   5  -9  -2   45.40   10.80
  -5   9  -2   49.00   11.10
   5  -9  -2   53.39   14.30
   5   9   2   44.80   10.40
  -5   9  -2   39.90   12.60
   5   9   2   55.69    7.70
  -5  -9   2   49.99    8.50
  -6   9   2  245.58   28.70
  -6   9   2  215.78   30.20
   6   9  -2  230.28   27.00
   6  -9   2  212.38   30.90
  -6   9   2  236.98   28.20
   6  -9   2  222.58   26.90
  -6   9  -2  310.27   28.90
   6  -9  -2  303.97   30.60
  -6   9  -2  313.77   27.80
   6   9   2  304.77   26.20
   6   9   2  312.07   21.90
   6  -9  -2  287.17   30.30
  -7   9   2  213.98   29.50
   7  -9   2  282.07   29.90
  -7   9   2  298.87   31.70
   7  -9   2  287.17   34.20
  -7   9   2  291.17   29.10
   7   9  -2  304.57   29.60
  -7   9  -2  313.07   29.90
   7   9   2  326.47   24.30
   7   9   2  322.77   28.20
   7  -9  -2  323.77   32.90
  -7   9  -2  228.88   32.50
   7  -9  -2  350.46   33.50
  -8   9   2  218.18   30.10
   8   9  -2  228.58   24.70
   8  -9   2  204.68   25.20
  -8   9   2  211.48   25.50
  -8   9   2  204.28   24.00
   8  -9   2  231.18   30.20
  -8   9  -2  158.28   21.90
   8  -9  -2  201.98   29.40
   8   9   2  176.48   17.50
  -8   9  -2  158.98   22.50
   8  -9  -2  193.78   28.20
  -8   9  -2  146.59   24.00
   8   9   2  167.48   21.40
  -9   9   2  114.49   15.90
   9  -9   2   94.39   19.30
  -9   9   2  101.19   16.30
   9   9  -2  112.39   16.00
   9  -9   2  121.69   21.90
  -9   9   2  103.79   21.30
   9  -9  -2   64.19   16.60
  -9   9  -2   60.79   12.90
   9   9   2   73.39   12.80
  -9   9  -2   81.89   16.70
  -9   9  -2   64.49   12.20
   9   9   2   79.39   10.20
  10  -9   2  117.59   23.40
 -10   9   2  104.39   19.20
 -10   9   2  114.79   15.40
 -10   9   2   96.19   15.30
  10  -9   2  128.69   21.10
  10   9   2   62.19   12.60
 -10   9  -2   61.09   10.50
  10  -9  -2   65.99   21.30
 -10   9  -2   48.80   20.80
 -10   9  -2   61.79   10.40
  10   9   2   54.49   10.10
  11   9  -2   41.30   15.00
 -11   9   2   51.59   11.70
  11  -9   2   61.69   23.00
 -11   9   2   26.10   21.40
  11  -9   2   64.19   21.00
 -11   9   2   28.20   11.60
  11  -9  -2   41.40   22.20
  11   9   2   65.49   12.60
  11   9   2   57.99   10.10
  12  -9   2  192.18   29.80
  12  -9   2  156.88   27.30
 -12   9   2  204.18   29.90
  12   9  -2  186.48   22.10
  12   9   2  124.89   19.50
  12  -9  -2   97.69   27.40
  12   9   2  134.99   18.20
  13  -9   2   -5.20   25.10
  13   9  -2  -25.60   14.90
  13  -9   2   -7.10   21.30
 -13   9   2    4.20   22.50
  13   9   2    0.20   10.30
  13  -9  -2    3.80   23.80
  13   9   2  -18.80   12.30
  14   9  -2   60.09   20.60
  14  -9   2   67.99   28.90
  14   9   2   98.79   14.40
  14  -9  -2   99.79   29.40
  14   9   2   96.69   16.70
   0 -10   2 1865.81  140.59
   0  10  -2 1942.11  138.69
   0 -10   2 1778.12  138.39
   0 -10  -2 1796.52  138.49
   0  10   2 1862.11  140.59
   0  10   2 1924.01  138.89
   0  10  -2 1918.51  140.79
   1  10  -2  553.14   50.59
  -1 -10  -2  585.54   47.80
   1 -10   2  551.24   48.50
   1  10  -2  574.74   47.50
  -1  10   2  586.44   48.90
   1 -10   2  581.24   51.29
  -1  10   2  545.45   50.89
  -1 -10   2  670.43   47.60
   1 -10  -2  687.23   49.00
   1 -10  -2  642.24   50.89
  -1 -10   2  632.74   50.79
   1  10   2  679.43   48.30
  -1  10  -2  679.83   51.19
  -1  10  -2  679.33   49.40
   1  10   2  649.74   50.79
  -2  10   2  812.92   74.69
   2  10  -2  842.22   75.59
   2 -10   2  783.92   76.09
   2 -10   2  799.32   74.49
  -2  10   2  820.02   76.09
  -2 -10   2 1089.29   72.79
  -2  10  -2 1097.49   76.89
  -2 -10   2 1079.59   75.99
   2 -10  -2 1081.69   76.19
  -2  10  -2 1094.79   75.39
   2 -10  -2 1036.40   75.09
   2  10   2 1094.79   76.39
   2  10   2 1062.49   73.39
  -3  10   2  401.66   36.40
   3  10  -2  369.16   35.10
  -3  10   2  401.66   35.10
   3 -10   2  366.06   35.00
   3 -10   2  363.56   36.90
   3 -10  -2  397.06   34.80
   3  10   2  419.16   34.80
   3 -10  -2  390.66   36.80
  -3 -10   2  398.36   34.20
   3  10   2  411.06   31.20
  -3  10  -2  402.56   35.10
  -3  10  -2  376.96   36.20
  -3 -10   2  414.66   30.00
   4  10  -2   99.59   15.40
  -4  10   2   84.09   16.90
   4 -10   2   80.79   16.00
  -4  10   2   92.29   15.90
   4 -10   2  108.59   17.10
  -4  10  -2  112.19   17.00
  -4 -10   2  112.69   14.20
   4  10   2  125.79   11.70
   4 -10  -2  115.39   18.00
   4  10   2  111.99   15.00
  -4  10  -2  114.89   15.90
   4 -10  -2  141.59   16.70
  -5  10   2  266.77   30.20
   5 -10   2  238.18   30.50
   5 -10   2  229.68   27.00
  -5  10   2  233.58   31.20
   5  10  -2  230.58   27.40
   5 -10  -2  294.57   31.20
  -5 -10   2  294.97   25.20
   5  10   2  316.67   27.80
   5 -10  -2  298.97   27.40
   5  10   2  300.47   22.20
  -5  10  -2  304.97   30.60
  -5  10  -2  285.47   27.50
   6  10  -2  191.68   22.70
   6 -10   2  151.68   22.50
  -6  10   2  167.28   21.90
  -6  10   2  161.48   21.80
   6 -10   2  140.99   21.40
  -6  10   2  149.79   22.40
   6  10   2  172.58   13.90
   6 -10  -2  178.38   25.50
  -6  10  -2  159.88   20.50
  -6  10  -2  140.19   21.30
   6 -10  -2  148.29   22.10
   6  10   2  141.39   21.10
  -7  10   2   63.49   15.50
   7  10  -2   77.89   14.10
   7 -10   2   73.39   18.10
  -7  10   2   91.69   15.00
   7 -10   2   59.09   17.80
  -7  10   2   69.89   17.90
   7  10   2   46.10   12.30
   7  10   2   52.09    6.80
   7 -10  -2   56.49   15.90
  -7  10  -2   59.59   13.80
   7  10   2   56.19    8.20
   7 -10  -2   63.59   17.40
  -7  10  -2   40.20   13.50
  -8  10   2  611.14   50.29
   8 -10   2  674.23   53.59
   8  10  -2  683.13   50.19
  -8  10   2  666.63   51.49
  -8  10   2  660.73   54.59
   8 -10   2  649.74   53.99
   8  10   2  529.15   48.10
  -8  10  -2  533.35   48.20
  -8  10  -2  540.85   53.19
   8  10   2  553.24   44.00
  -8  10  -2  522.15   49.10
   8 -10  -2  577.84   52.89
   8 -10  -2  565.44   52.89
   8  10   2  546.85   44.10
   9 -10   2   67.19   19.80
  -9  10   2   53.09   19.90
  -9  10   2   81.49   15.70
   9  10  -2   55.59   15.80
  -9  10   2   73.19   16.80
   9 -10   2   77.89   21.60
  -9  10  -2   82.49   14.60
   9 -10  -2   84.79   21.10
  -9  10  -2   85.59   14.00
   9  10   2   89.49   10.90
  -9  10  -2   61.89   20.40
   9  10   2   78.59   14.00
  10 -10   2  200.78   29.10
 -10  10   2  205.18   26.00
  10  10  -2  230.28   27.90
 -10  10   2  192.88   27.00
 -10  10   2  180.58   27.40
  10 -10   2  217.38   29.00
 -10  10  -2  186.18   22.60
 -10  10  -2  201.88   22.20
  10  10   2  173.18   17.90
 -10  10  -2  186.18   27.80
  10 -10  -2  164.58   27.30
  10  10   2  192.18   24.50
  11 -10   2   23.60   22.30
  11  10  -2   18.20   15.10
  11 -10   2   20.00   20.30
 -11  10   2    6.20   21.00
 -11  10   2   27.40   12.80
 -11  10   2   12.90   12.30
 -11  10  -2   10.90    5.60
  11  10   2   12.00   12.10
  11  10   2    3.80    6.70
  11 -10  -2    8.40   16.50
  12 -10   2  113.79   29.30
  12  10  -2  158.38   22.00
  12 -10   2  125.19   26.30
 -12  10   2  130.09   28.60
 -12  10   2  118.89   18.10
 -12  10   2  135.89   17.90
  12  10   2  158.98   17.00
  12 -10  -2  144.29   24.60
  12  10   2  169.18   19.50
 -13  10   2  100.59   27.40
  13 -10   2  104.69   25.40
  13 -10   2   61.09   26.90
  13  10  -2   56.79   19.00
  13  10   2   64.99   10.50
  13  10   2   78.89   16.40
  13 -10  -2   97.89   26.70
   0 -11  -2   55.89    9.60
   0  11  -2   55.09   13.70
   0  11  -2   53.99    9.50
   0  11   2   53.49    9.90
   0 -11   2   51.59   13.20
   0 -11   2   55.39    9.80
   0  11   2   48.10   13.60
   1 -11   2  428.06   41.50
   1  11  -2  443.66   41.00
  -1  11   2  437.96   41.30
  -1 -11  -2  426.56   36.80
   1 -11   2  401.36   38.00
  -1  11   2  427.46   38.40
   1  11  -2  408.86   36.90
  -1 -11   2  476.15   41.00
   1  11   2  549.95   38.00
  -1  11  -2  501.95   41.40
  -1  11  -2  507.35   38.50
   1  11   2  521.85   41.40
   1 -11  -2  477.25   38.90
  -1 -11   2  486.55   36.90
   1 -11  -2  508.85   41.30
   2  11  -2  574.64   41.70
   2 -11   2  577.44   40.00
  -2 -11  -2  552.14   37.40
   2 -11   2  575.74   42.60
   2 -11  -2  395.16   38.80
  -2  11  -2  422.76   39.10
  -2 -11   2  433.46   36.10
   2 -11  -2  389.06   41.20
  -2  11  -2  421.56   41.00
  -2 -11   2  444.36   40.20
   2  11   2  429.66   40.60
   2  11   2  419.76   37.00
   3 -11   2  174.08   26.60
   3  11  -2  173.08   24.30
  -3  11   2  195.68   24.00
   3 -11   2  173.98   23.70
  -3  11   2  166.48   23.30
   3  11   2  215.68   18.90
  -3 -11   2  244.58   17.10
  -3  11  -2  192.48   23.70
   3 -11  -2  212.68   23.80
  -3 -11   2  194.98   22.60
  -3  11  -2  215.28   26.20
   3 -11  -2  208.88   26.20
   3  11   2  205.58   23.80
  -4  11   2  466.25   41.00
  -4  11   2  466.05   39.90
   4 -11   2  456.45   41.40
   4 -11   2  443.66   39.60
   4  11  -2  446.86   38.90
   4 -11  -2  393.36   36.90
  -4  11  -2  428.86   39.30
   4  11   2  428.06   33.70
   4 -11  -2  386.96   40.70
  -4  11  -2  441.26   40.00
  -4 -11   2  434.46   37.50
   4  11   2  432.86   38.10
   5 -11   2   90.89   18.20
  -5  11   2  102.59   18.20
  -5  11   2   93.89   18.40
   5  11  -2   85.49   16.90
   5 -11   2   87.99   19.20
   5 -11  -2  112.39   19.10
   5  11   2  126.69   11.70
   5 -11  -2  124.19   18.10
  -5  11  -2  138.89   19.00
   5  11   2  138.29   17.00
  -5  11  -2  124.39   18.80
  -5 -11   2  143.59   17.10
   6  11  -2 1001.30   82.59
  -6  11   2 1003.20   84.39
   6 -11   2  955.80   83.39
  -6  11   2  983.90   83.89
   6 -11   2 1016.30   85.29
   6 -11  -2 1109.59   84.89
   6  11   2 1089.89   77.79
   6  11   2 1140.19   82.29
   6 -11  -2 1097.29   83.79
  -6  11  -2 1128.69   83.79
  -6  11  -2 1046.40   82.69
   7 -11   2  403.16   38.40
   7  11  -2  356.86   34.50
  -7  11   2  368.76   33.80
  -7  11   2  400.56   38.00
   7 -11   2  351.56   37.40
  -7  11   2  339.07   37.30
   7  11   2  327.27   25.30
   7 -11  -2  327.87   33.20
  -7  11  -2  293.07   36.10
   7 -11  -2  311.77   37.50
   7  11   2  308.07   25.40
   7  11   2  326.97   32.90
  -7  11  -2  325.67   33.60
  -8  11   2   34.30   15.90
   8 -11   2    8.90   17.70
   8 -11   2   53.39   19.80
  -8  11   2   37.40   14.70
   8  11  -2   30.70   14.10
  -8  11   2   25.00   14.60
  -8  11  -2   27.90   14.10
   8  11   2   19.80    3.50
   8  11   2    5.80   12.20
  -8  11  -2    5.20   17.60
  -8  11  -2   15.40   12.90
   8 -11  -2   21.20   17.20
   8  11   2   20.10    3.40
   8 -11  -2   13.20   13.70
  -9  11   2   68.49   17.10
  -9  11   2   77.69   21.20
   9 -11   2   69.59   21.60
   9 -11   2   99.99   23.20
  -9  11   2  101.89   19.60
   9  11  -2   70.69   17.30
  -9  11  -2  116.69   17.60
   9 -11  -2   94.19   22.50
   9  11   2  109.89    8.90
  -9  11  -2  102.29   16.50
   9  11   2  102.99    8.90
  -9  11  -2   99.29   22.60
   9  11   2   99.99   16.30
 -10  11   2   59.09   23.40
  10 -11   2   80.79   23.20
  10  11  -2   74.59   17.40
  10 -11   2   72.79   23.50
 -10  11   2   78.79   18.10
 -10  11   2   84.89   17.30
  10 -11  -2   79.69   19.30
 -10  11  -2   69.89   15.20
  10  11   2   97.59    8.60
 -10  11  -2   97.39   23.40
  10  11   2   73.19   15.70
 -10  11  -2   83.59   14.70
  10  11   2   88.99    8.40
 -11  11   2  168.18   21.30
 -11  11   2  169.08   21.90
  11 -11   2  184.18   29.60
  11 -11   2  186.68   29.60
 -11  11   2  175.38   29.70
  11  11  -2  164.58   23.30
  11  11   2  171.18   21.70
 -11  11  -2  180.28   21.20
  11  11   2  181.18   14.60
  11 -11  -2  183.28   29.60
  11  11   2  165.48   14.20
 -11  11  -2  187.48   20.90
 -12  11   2  248.48   27.70
  12 -11   2  224.18   35.80
 -12  11   2  231.78   27.70
  12 -11   2  247.78   35.60
 -12  11   2  219.48   36.20
  12  11  -2  265.27   35.90
  12  11   2  303.97   31.40
  12  11   2  256.07   19.90
  12 -11  -2  307.77   44.30
 -13  11   2   14.70   20.30
  13 -11   2   34.80   24.90
  13  11  -2   47.50   19.70
  13 -11   2   33.20   26.40
  13 -11  -2   43.80   27.60
  13  11   2   34.50   15.80
   0 -12   2  348.47   29.80
   0 -12   2  339.87   35.10
   0  12  -2  352.86   34.00
   0  12  -2  314.77   29.90
   0  12   2  347.27   33.70
   0 -12  -2  350.56   30.20
   0  12   2  330.47   29.80
  -1 -12  -2  304.07   26.20
  -1  12   2  311.97   28.10
   1 -12   2  313.87   32.10
   1  12  -2  279.27   31.10
   1 -12   2  295.67   27.40
  -1  12   2  267.47   28.70
   1  12  -2  303.37   25.90
  -1 -12   2  307.27   25.90
   1  12   2  288.37   31.00
  -1  12  -2  281.47   27.40
   1 -12  -2  290.67   28.30
   1 -12  -2  284.27   30.70
   1  12   2  291.07   26.70
  -1 -12   2  282.77   30.80
  -1  12  -2  302.87   31.70
  -2 -12   2  148.79   15.10
  -2 -12   2  125.19   18.60
  -2  12  -2  156.58   20.10
   2 -12  -2  171.78   20.40
  -2  12  -2  171.78   24.30
   2 -12  -2  168.98   23.90
   2  12   2  136.69   16.50
   2  12   2  126.09   19.10
   3  12  -2  188.38   27.80
   3 -12   2  198.08   25.10
  -3  12   2  191.68   26.10
   3 -12   2  207.88   25.50
  -3  12   2  203.68   27.70
   3  12   2  210.18   20.30
  -3  12  -2  245.68   28.40
   3  12   2  223.78   27.40
   3 -12  -2  241.58   28.70
  -3 -12   2  237.08   18.50
   3 -12  -2  247.38   25.70
  -3  12  -2  215.08   25.40
  -3 -12   2  237.18   26.20
  -4  12   2  221.08   27.40
   4 -12   2  182.38   25.60
  -4  12   2  230.68   28.70
   4 -12   2  184.98   26.60
   4  12  -2  191.98   25.90
   4 -12  -2  209.88   28.50
  -4  12  -2  229.68   26.60
  -4 -12   2  200.98   24.10
   4  12   2  193.08   26.40
   4  12   2  209.58   18.70
  -4  12  -2  229.28   27.80
   4 -12  -2  208.08   23.00
  -5  12   2   87.29   18.00
   5 -12   2  123.09   20.40
   5 -12   2   92.09   18.00
   5  12  -2  109.19   17.50
  -5  12   2   92.79   17.90
  -5  12  -2   57.69   16.60
   5 -12  -2   58.69   16.10
   5 -12  -2   61.19   18.40
  -5  12  -2   79.19   17.20
  -5 -12   2   74.79   12.90
   5  12   2   78.69   10.30
   5  12   2   71.79   15.20
  -6  12   2  315.17   35.40
  -6  12   2  312.57   36.00
   6  12  -2  269.77   32.20
   6 -12   2  297.27   35.40
   6 -12   2  273.27   36.70
   6 -12  -2  356.56   35.20
   6 -12  -2  322.47   35.60
  -6  12  -2  299.57   33.50
   6  12   2  313.57   23.90
  -6  12  -2  319.27   35.00
   6  12   2  325.57   32.40
  -7  12   2  653.13   62.79
   7  12  -2  656.23   60.29
  -7  12   2  662.73   61.39
   7 -12   2  734.33   62.69
  -7  12   2  668.23   59.69
   7 -12   2  741.43   63.19
  -7  12  -2  804.82   62.79
  -7  12  -2  734.03   61.09
   7  12   2  765.52   59.59
   7 -12  -2  738.63   62.99
   7 -12  -2  753.12   61.99
   8  12  -2   75.09   16.90
   8 -12   2   51.49   17.60
  -8  12   2   74.29   19.50
  -8  12   2   69.79   18.30
   8 -12   2   87.59   22.10
  -8  12   2   68.29   21.40
   8 -12  -2  138.59   21.70
  -8  12  -2  114.79   19.20
  -9  12   2  165.78   23.80
  -9  12   2  151.78   22.30
   9 -12   2  150.18   25.70
   9 -12   2  140.69   26.50
  -9  12   2  159.98   26.80
   9  12  -2  166.88   22.10
   9  12   2  156.38   20.80
  -9  12  -2  154.48   21.60
  -9  12  -2  131.69   19.90
   9 -12  -2  142.29   25.10
  -9  12  -2  139.29   25.40
  10 -12   2  272.37   36.00
 -10  12   2  382.06   43.50
  10  12  -2  338.97   36.10
 -10  12   2  366.16   36.90
 -10  12   2  302.47   34.60
  10 -12   2  346.07   41.60
 -10  12  -2  294.97   31.90
  10 -12  -2  277.17   41.80
 -10  12  -2  266.87   40.70
 -10  12  -2  261.17   32.80
  10  12   2  239.18   32.90
  11 -12   2  162.88   29.40
 -11  12   2  152.78   28.20
  11  12  -2  113.99   20.70
 -11  12   2   98.49   19.80
  11 -12   2  127.39   26.90
 -11  12   2  123.49   19.60
 -11  12  -2   99.09   16.30
  11 -12  -2   87.39   26.20
 -11  12  -2   89.09   15.90
  11  12   2   88.29   18.30
 -12  12   2  214.78   27.30
  12  12  -2  216.88   27.30
 -12  12   2  213.78   27.90
 -12  12   2  192.68   33.10
  12 -12   2  173.48   33.60
  12 -12   2  215.18   32.80
  12 -12  -2  172.68   31.60
  12  12   2  191.18   24.40
 -12  12  -2  187.28   16.20
 -13  12   2  137.99   14.80
 -13  12   2  100.19   12.50
  13 -12   2   88.09   29.80
  13 -12   2  102.59   31.80
  13  12  -2  123.39   23.70
  13  12   2   67.59   19.40
  13 -12  -2   50.29   28.60
   0  13  -2  188.98   20.50
   0  13   2  204.78   26.80
   0 -13   2  167.48   23.30
   0  13  -2  175.28   23.50
   0  13   2  184.28   22.40
   0 -13  -2  201.28   20.80
   0 -13   2  207.98   21.60
  -1 -13  -2  228.58   23.60
  -1  13   2  222.28   29.70
  -1  13   2  225.78   25.30
   1 -13   2  230.98   29.10
   1 -13   2  233.78   25.80
   1  13  -2  232.88   23.00
   1  13  -2  214.48   28.90
   1  13   2  264.97   29.70
  -1 -13   2  236.48   22.70
  -1  13  -2  259.07   30.30
   1  13   2  263.47   23.90
  -1 -13   2  238.48   28.50
   1 -13  -2  261.67   24.90
   1 -13  -2  232.98   29.10
  -1  13  -2  231.88   25.80
   2 -13   2  342.97   36.10
  -2 -13  -2  322.77   32.70
   2  13  -2  299.47   37.80
  -2  13   2  337.87   38.80
   2 -13   2  296.07   38.90
  -2  13   2  332.07   35.40
   2 -13  -2  478.25   36.10
  -2  13  -2  446.46   39.70
   2  13   2  427.56   38.40
   2 -13  -2  393.96   38.90
  -2 -13   2  432.46   38.60
   2  13   2  451.15   33.30
  -2 -13   2  434.56   31.90
  -2  13  -2  448.86   35.90
  -3  13   2  179.68   25.10
   3  13  -2  170.28   23.80
   3 -13   2  151.08   24.80
   3 -13   2  199.28   25.30
  -3  13   2  193.58   26.00
   3 -13  -2  228.48   25.30
  -3 -13   2  215.08   18.10
  -3  13  -2  191.18   25.30
  -3 -13   2  221.58   25.00
  -3  13  -2  211.88   28.80
   3 -13  -2  213.18   28.70
   3  13   2  213.88   19.80
   3  13   2  202.38   26.40
   4 -13   2  285.57   31.00
   4  13  -2  247.18   30.80
  -4  13   2  236.38   31.30
  -4  13   2  257.57   31.30
   4 -13   2  251.97   33.10
   4 -13  -2  268.07   33.00
   4  13   2  280.27   30.10
  -4  13  -2  265.07   32.10
   4 -13  -2  273.27   29.70
  -4  13  -2  255.47   27.20
   4  13   2  275.67   22.80
  -4 -13   2  250.37   28.70
   5 -13   2  404.16   44.80
   5 -13   2  365.56   46.70
  -5  13   2  366.06   45.20
   5  13  -2  405.76   45.40
  -5  13  -2  530.25   45.90
   5  13   2  574.04   45.80
   5 -13  -2  570.34   45.40
   5 -13  -2  520.85   47.20
   5  13   2  520.05   37.70
  -5 -13   2  546.95   42.10
  -5  13  -2  536.35   46.50
   6 -13   2  153.18   23.70
   6 -13   2  143.99   25.40
  -6  13   2  172.98   24.70
  -6  13   2  149.69   23.90
   6  13  -2  158.08   22.60
  -6  13  -2  139.39   23.50
   6  13   2  164.28   13.40
   6 -13  -2  148.59   25.20
   6  13   2  204.18   27.30
   6 -13  -2  214.58   28.80
  -6  13  -2  163.38   23.40
   7 -13   2  169.88   27.20
   7 -13   2  209.58   28.60
  -7  13   2  214.48   27.70
  -7  13   2  189.98   26.00
   7  13  -2  179.78   25.80
  -7  13   2  135.99   26.00
  -7  13  -2  230.08   33.70
   7 -13  -2  289.67   33.30
   7  13   2  258.77   29.40
   7 -13  -2  301.37   35.30
  -7  13  -2  284.97   32.80
  -8  13   2   43.20   18.10
   8 -13   2   50.89   21.70
  -8  13   2   46.60   17.10
  -8  13   2   73.99   19.30
   8  13  -2   50.69   18.20
   8 -13   2   52.39   21.60
  -8  13  -2  125.69   22.70
  -8  13  -2   90.39   18.40
   8 -13  -2  117.89   22.50
  -9  13   2  323.27   37.40
   9 -13   2  278.07   39.60
   9  13  -2  219.78   34.10
  -9  13   2  287.87   35.00
  -9  13   2  246.68   33.90
   9 -13   2  298.67   40.30
  -9  13  -2  246.48   34.70
   9  13   2  254.67   32.50
   9 -13  -2  326.77   34.30
  -9  13  -2  280.47   32.40
  -9  13  -2  261.27   38.80
  10 -13   2   74.99   25.60
  10  13  -2   62.29   19.20
  10 -13   2   69.79   23.10
 -10  13   2   63.19   19.10
 -10  13   2   83.49   20.60
 -10  13   2   91.49   21.60
 -10  13  -2   80.79   18.10
 -10  13  -2  111.69   18.30
  10  13   2   78.39   18.60
 -10  13  -2  100.89   25.20
  10 -13  -2   79.99   25.10
 -11  13   2  190.28   25.60
 -11  13   2  167.08   25.90
  11  13  -2  199.18   27.30
  11 -13   2  163.58   32.10
 -11  13   2  185.38   29.30
  11 -13   2  170.68   31.60
  11  13   2  256.67   32.60
  11 -13  -2  215.28   29.20
 -11  13  -2  249.38   27.30
 -11  13  -2  237.28   28.40
  12  13  -2   28.50   20.60
 -12  13   2   60.89   16.90
 -12  13   2   38.40   16.90
 -12  13   2    6.60   13.30
  12 -13   2   24.00   28.20
  12 -13   2   51.59   27.60
  12  13   2   51.89   18.10
 -12  13  -2   60.89   12.20
  12 -13  -2   70.79   26.90
 -12  13  -2   39.40   12.00
   0 -14   2   38.20   10.50
   0  14  -2   32.90   15.80
   0  14   2   23.70   11.70
   0  14  -2   40.40   11.40
   0 -14   2   47.50   16.90
   0  14   2   41.10   16.00
   0 -14  -2   44.70   10.90
  -1  14   2  212.38   23.90
   1  14  -2  220.48   21.90
   1 -14   2  221.48   22.90
   1  14  -2  208.28   28.80
   1 -14   2  193.98   25.60
  -1  14   2  187.98   25.30
  -1 -14  -2  214.68   21.90
  -1  14  -2  165.88   24.00
  -1 -14   2  185.88   20.60
  -1  14  -2  174.08   24.20
  -1 -14   2  186.98   27.30
   1  14   2  165.68   24.00
   1  14   2  182.18   22.20
   1 -14  -2  176.98   22.80
   2  14  -2  151.68   23.90
  -2  14   2  169.58   24.90
   2 -14   2  149.79   25.00
  -2  14   2  136.19   24.20
  -2 -14  -2  152.88   20.70
   2 -14   2  177.38   24.00
   2  14   2  191.78   27.80
  -2  14  -2  209.58   24.30
  -2  14  -2  148.19   23.70
  -2 -14   2  217.68   26.60
   2 -14  -2  214.98   27.80
   2 -14  -2  241.98   24.80
  -2 -14   2  226.68   19.50
   2  14   2  238.98   21.50
   3 -14   2   14.70   13.10
   3 -14   2    8.80   17.40
  -3  14   2   15.90   13.40
  -3  14   2  -12.30   16.00
   3  14  -2    5.40   14.90
  -3  14  -2  -10.10   12.40
  -3  14  -2   -6.90   14.00
   3 -14  -2   11.00   12.00
  -3 -14   2    5.00    6.30
  -3 -14   2   -9.20   13.60
   3  14   2    7.10    8.00
   3  14   2    0.60   14.30
   3 -14  -2   -0.20   16.20
  -4  14   2   42.70   18.20
   4 -14   2   46.00   15.30
  -4  14   2   37.10   15.70
   4 -14   2   43.90   19.50
   4  14  -2   41.70   15.80
   4 -14  -2   31.40   17.80
  -4 -14   2   16.10   12.90
  -4  14  -2   10.60   14.50
   4  14   2   34.80   15.10
   4  14   2   16.40    7.50
  -4  14  -2   39.80   17.50
   4 -14  -2   25.40   14.60
   5 -14   2   66.19   21.20
   5 -14   2   49.30   18.50
  -5  14   2   64.29   19.10
  -5  14   2   67.29   20.30
   5  14  -2   77.19   18.40
  -5  14  -2   97.49   18.70
   5 -14  -2   96.79   21.90
   5  14   2  114.49   11.90
  -5  14  -2  121.89   20.90
   5  14   2   74.79   18.60
   6  14  -2  115.49   20.80
   6 -14   2  184.68   23.60
   6 -14   2  142.99   25.20
  -6  14   2  221.58   29.80
  -6  14   2  168.68   24.60
  -6  14  -2  114.19   21.60
   6  14   2  115.99   20.70
  -6  14  -2  115.59   22.20
   6  14   2  122.39   10.90
   6 -14  -2  106.89   22.70
   6 -14  -2  135.59   22.30
  -7  14   2   48.50   20.30
  -7  14   2   32.40   19.10
   7  14  -2   76.89   18.80
   7 -14   2   45.10   21.60
   7 -14   2   59.09   19.80
   7 -14  -2   32.10   21.20
  -7  14  -2   36.40   19.30
  -7  14  -2   22.50   18.50
   7 -14  -2   34.80   18.90
   7  14   2   42.20   17.30
  -8  14   2   20.90   17.10
   8  14  -2   24.90   17.00
   8 -14   2   26.20   21.40
  -8  14   2   23.60   20.50
   8 -14   2   35.20   22.10
  -8  14   2   54.69   20.90
   8 -14  -2   15.40   20.30
   8  14   2    0.70   15.80
  -8  14  -2   -6.70   18.10
  -8  14  -2   -5.70   17.50
   9 -14   2  312.67   42.50
   9  14  -2  237.48   31.00
   9 -14   2  232.28   34.40
  -9  14   2  253.17   34.90
  -9  14   2  319.67   37.00
  -9  14   2  308.47   38.10
  -9  14  -2  241.18   35.70
   9 -14  -2  291.67   40.20
  -9  14  -2  306.07   35.50
   9  14   2  272.17   35.40
  -9  14  -2  277.97   39.60
  10 -14   2   21.00   23.60
 -10  14   2   38.40   18.80
  10  14  -2   18.70   19.70
  10 -14   2   22.00   24.40
 -10  14   2   15.80   19.00
 -10  14   2   26.70   23.60
 -10  14  -2   66.29   17.90
  10  14   2   24.30   17.70
 -10  14  -2   62.59   24.60
 -10  14  -2   67.79   18.50
  10 -14  -2   28.60   23.40
 -11  14   2  183.58   32.40
 -11  14   2  179.98   26.20
  11  14  -2  167.48   26.90
  11 -14   2  149.69   31.90
  11 -14   2  144.09   32.40
 -11  14   2  165.68   25.60
  11  14   2  214.48   27.00
 -11  14  -2  186.78   24.30
  11 -14  -2  251.77   33.70
 -11  14  -2  217.88   29.20
  12  14  -2  -11.90   20.30
 -12  14   2   13.00   18.30
 -12  14   2   16.90   18.00
  12 -14   2   37.20   27.20
  12 -14   2   26.50   28.10
 -12  14  -2   38.90   14.40
  12 -14  -2   68.49   28.90
  12  14   2   38.70   19.90
 -12  14  -2   46.60   14.60
   0  15   2   -0.90   11.50
   0 -15  -2   15.60   11.40
   0  15  -2    1.60   15.70
   0 -15   2   -1.70   15.60
   0  15   2    4.40   15.30
   0 -15   2   13.70   10.30
   0  15  -2   10.90   11.20
   1 -15   2   21.50   11.80
  -1  15   2   23.50   13.50
  -1 -15  -2   30.50   11.20
   1  15  -2   20.20   16.60
   1 -15   2   16.70   17.40
   1  15  -2   24.40   10.30
  -1  15   2   11.70   17.00
  -1 -15   2   28.50   16.70
   1  15   2   31.30   17.20
  -1 -15   2   40.90   10.10
  -1  15  -2   33.80   12.30
  -1  15  -2   30.80   17.40
   1 -15  -2   39.90   13.10
   1  15   2   42.60   11.30
   2 -15   2  234.28   29.80
  -2  15   2  220.28   25.80
   2  15   2  150.58   20.10
   2 -15  -2  130.49   19.10
  -2  15  -2  125.69   19.50
  -2 -15   2  109.89   21.00
  -2 -15   2  157.28   17.70
  -2  15  -2  135.49   23.60
   2 -15  -2  146.29   23.50
   2  15   2  124.79   22.30
   3 -15   2  423.16   42.30
  -3  15   2  374.86   45.40
   3 -15   2  353.56   45.70
  -3  15   2  370.96   42.80
   3  15  -2  394.66   44.60
  -3  15  -2  513.85   46.90
  -3  15  -2  483.05   42.70
  -3 -15   2  517.65   36.70
   3 -15  -2  519.85   46.70
   3  15   2  449.76   45.00
   3  15   2  508.45   38.40
   3 -15  -2  519.45   42.60
  -3 -15   2  465.15   43.90
   4 -15   2  283.87   39.10
  -4  15   2  333.57   39.70
   4 -15   2  338.27   35.40
  -4  15   2  339.67   36.00
   4  15  -2  321.57   37.30
   4  15   2  327.37   28.20
  -4  15  -2  358.26   39.00
  -4  15  -2  305.87   35.40
   4  15   2  307.37   38.10
   4 -15  -2  350.86   35.80
  -4 -15   2  303.97   34.80
   4 -15  -2  330.67   38.30
   5 -15   2  426.46   47.60
  -5  15   2  404.86   45.00
   5 -15   2  414.56   44.60
  -5  15   2  415.16   46.70
   5  15  -2  429.06   44.50
   5 -15  -2  516.35   44.20
  -5  15  -2  433.96   46.00
   5  15   2  447.96   35.10
  -5  15  -2  444.26   44.70
   5  15   2  496.55   44.10
   5 -15  -2  461.05   47.30
   6 -15   2   80.29   25.00
  -6  15   2  118.49   20.30
   6 -15   2  124.69   23.30
   6  15  -2  117.69   21.60
  -6  15   2  136.19   24.70
  -6  15  -2  101.99   22.70
   6  15   2  129.89   21.80
   6 -15  -2  106.29   22.10
   6 -15  -2  119.49   25.20
  -6  15  -2  100.59   22.20
  -7  15   2   72.99   21.70
  -7  15   2  119.89   23.60
   7  15  -2  103.69   22.20
   7 -15   2   83.89   23.30
   7 -15   2   78.99   25.00
  -7  15  -2   69.19   22.10
  -7  15  -2   66.29   21.70
   7  15   2   81.49   19.00
   7 -15  -2   63.39   21.00
  -8  15   2  -19.50   17.70
   8 -15   2   -1.30   22.60
   8  15  -2    4.40   17.60
  -8  15   2    8.00   18.00
   8 -15   2   16.00   16.80
  -8  15   2   17.50   21.60
   8 -15  -2   19.00   21.60
  -8  15  -2   41.40   19.40
  -8  15  -2   13.30   20.80
   8  15   2    6.00   16.70
   9 -15   2   50.19   24.30
  -9  15   2   13.70   20.90
   9  15  -2   57.89   20.50
  -9  15   2   57.59   22.80
   9 -15   2   54.59   25.50
  -9  15   2   50.09   19.50
  -9  15  -2   27.40   19.70
   9 -15  -2   28.30   22.70
  -9  15  -2   44.00   23.80
   9  15   2   63.29   19.70
  -9  15  -2   76.89   20.20
 -10  15   2   12.40   19.70
  10  15  -2   37.10   20.30
 -10  15   2   20.20   23.40
  10 -15   2    9.00   24.90
 -10  15   2   25.80   20.30
  10 -15   2   28.70   26.10
 -10  15  -2    7.70   24.30
  10 -15  -2    1.20   21.90
  10  15   2   -4.80   18.80
 -10  15  -2   18.70   18.00
 -10  15  -2   19.80   17.80
  11 -15   2  105.09   31.70
  11 -15   2   63.39   28.30
 -11  15   2   72.89   22.80
  11  15  -2   97.49   24.50
 -11  15   2   55.29   21.00
 -11  15  -2   50.39   19.30
  11 -15  -2  101.39   29.00
 -11  15  -2   56.49   19.00
  11  15   2   73.99   22.00
   0  16  -2  370.96   35.30
   0 -16  -2  364.86   35.20
   0 -16   2  381.16   40.80
   0 -16   2  381.76   34.50
   0  16   2  381.26   41.70
   0  16  -2  358.76   40.70
   0  16   2  356.26   35.90
  -1 -16  -2  508.35   41.30
   1  16  -2  514.95   41.10
  -1  16   2  497.85   48.10
   1  16  -2  469.25   47.40
  -1  16   2  513.75   44.40
   1 -16   2  499.55   42.10
   1 -16   2  464.35   47.40
  -1  16  -2  488.65   42.40
  -1 -16   2  483.15   48.10
  -1  16  -2  456.95   47.80
   1  16   2  409.86   41.60
   1  16   2  472.55   48.00
  -1 -16   2  461.05   40.50
   1 -16  -2  464.35   43.20
   2  16  -2  143.09   24.30
  -2  16   2  146.59   24.50
  -2  16   2  112.49   20.60
  -2 -16  -2  148.79   21.10
   2 -16   2  130.19   20.00
   2 -16   2   96.79   24.90
  -2 -16   2  209.18   19.60
  -2  16  -2  197.58   27.50
   2  16   2  174.18   25.40
  -2 -16   2  172.08   24.40
  -2  16  -2  198.58   26.00
   2  16   2  196.88   21.60
   2 -16  -2  176.58   25.10
   3 -16   2  199.98   30.80
  -3  16   2  260.07   30.90
  -3  16   2  241.58   30.60
   3 -16   2  259.67   30.10
   3  16  -2  250.37   33.80
  -3 -16   2  220.18   21.60
   3  16   2  221.48   24.20
  -3 -16   2  210.28   27.40
  -3  16  -2  207.08   29.20
  -3  16  -2  234.78   30.10
   3 -16  -2  227.28   29.90
   3 -16  -2  233.88   33.70
   3  16   2  218.68   29.30
   4 -16   2  329.37   35.90
   4 -16   2  301.07   40.70
  -4  16   2  321.17   36.50
  -4  16   2  266.27   39.50
   4  16  -2  263.57   37.30
   4  16   2  314.77   27.70
   4 -16  -2  323.27   40.10
   4  16   2  326.47   37.00
   4 -16  -2  328.57   35.90
  -4 -16   2  334.57   34.40
  -4  16  -2  310.47   35.70
  -4  16  -2  254.77   37.90
  -5  16   2   44.80   19.80
   5 -16   2   22.10   20.40
  -5  16   2   29.30   20.30
   5  16  -2   39.40   18.70
   5 -16   2   42.60   18.10
   5  16   2   27.90    7.60
  -5  16  -2   37.90   18.30
   5 -16  -2   54.49   18.50
   5  16   2   29.50   18.90
   5 -16  -2   35.30   21.10
  -5  16  -2   14.30   19.00
  -6  16   2  101.49   25.30
   6 -16   2   87.09   26.00
   6 -16   2  128.39   23.50
   6  16  -2  123.69   24.10
  -6  16   2  100.39   20.50
  -6  16  -2  175.18   24.50
   6 -16  -2  173.28   25.00
   6  16   2  142.19   23.40
  -6  16  -2  182.48   26.30
  -7  16   2  284.17   41.30
   7  16  -2  266.07   34.30
   7 -16   2  314.37   39.20
  -7  16   2  291.27   40.00
   7 -16   2  293.27   37.70
   7  16   2  312.87   39.40
  -7  16  -2  273.27   35.10
  -7  16  -2  268.37   40.50
   7 -16  -2  359.16   39.80
   8  16  -2   88.19   21.90
  -8  16   2  112.79   24.20
   8 -16   2  106.29   26.30
  -8  16   2   91.19   22.10
  -8  16   2   52.69   22.10
   8 -16   2   86.89   24.90
  -8  16  -2   42.40   21.30
   8  16   2   13.00   18.90
   8 -16  -2   34.30   23.50
  -8  16  -2   38.90   23.30
   9  16  -2  368.86   42.50
  -9  16   2  383.16   43.80
   9 -16   2  369.66   44.70
   9 -16   2  314.67   41.30
  -9  16   2  341.87   39.00
  -9  16   2  390.26   46.50
   9  16   2  292.77   40.90
   9 -16  -2  243.78   36.50
  -9  16  -2  238.78   34.40
  -9  16  -2  246.48   33.80
  -9  16  -2  260.67   37.30
  10  16  -2  150.68   28.90
  10 -16   2  119.09   32.30
  10 -16   2  128.59   31.30
 -10  16   2  151.88   27.90
 -10  16   2  146.19   26.60
 -10  16   2  143.69   31.10
 -10  16  -2  161.88   26.80
 -10  16  -2  141.59   26.00
  10  16   2  190.18   27.20
  10 -16  -2  188.28   29.80
 -10  16  -2  166.98   25.80
  11  16  -2  168.18   29.70
 -11  16   2  204.68   27.40
  11 -16   2  213.48   35.10
 -11  16   2  128.99   26.80
  11 -16   2  164.48   36.50
 -11  16  -2   85.89   23.80
 -11  16  -2  148.19   25.20
  11  16   2  156.68   27.70
  11 -16  -2  150.88   33.00
   0 -17   2  218.48   32.20
   0 -17   2  295.67   29.80
   0  17   2  323.67   37.70
   0  17  -2  233.08   32.90
   0  17  -2  303.77   31.00
   0 -17  -2  304.97   30.80
   0  17   2  268.47   31.60
   1 -17   2  178.58   25.60
  -1  17   2  174.68   27.10
   1 -17   2  172.58   28.80
   1  17  -2  130.39   27.50
  -1  17   2  190.38   29.60
  -1 -17  -2  195.08   25.00
   1  17   2  256.57   26.80
  -1 -17   2  191.98   27.90
   1 -17  -2  236.38   28.50
   1  17   2  249.68   34.50
  -1  17  -2  207.78   28.60
  -1 -17   2  272.17   25.00
  -1  17  -2  201.28   26.60
   2 -17   2  136.99   24.80
  -2  17  -2   66.29   17.10
   2  17   2   64.29   21.10
  -2 -17   2   54.29   11.40
  -2  17  -2   42.50   21.30
  -2 -17   2   38.70   19.10
   2  17   2   51.99   13.20
   2 -17  -2   82.89   17.50
  -3  17   2  260.87   30.40
   3 -17   2  228.48   29.70
  -3  17   2  263.27   31.40
   3  17   2  170.88   22.00
  -3  17  -2  183.38   28.20
  -3  17  -2  136.39   23.10
   3 -17  -2  152.78   23.30
  -3 -17   2  161.38   19.50
  -3 -17   2  142.89   23.70
   3  17   2  163.08   26.90
  -4  17   2  774.82   66.39
   4  17  -2  725.93   64.79
   4 -17   2  753.32   62.39
  -4  17   2  679.73   62.89
   4 -17   2  710.93   65.69
  -4  17  -2  719.23   65.99
  -4  17  -2  656.43   62.09
   4  17   2  695.53   55.99
   4  17   2  727.93   64.19
  -4 -17   2  739.43   61.29
   4 -17  -2  716.43   61.99
   5  17  -2  222.38   31.40
   5 -17   2  255.67   35.50
   5 -17   2  300.77   41.60
  -5  17   2  220.28   33.00
  -5  17   2  195.88   30.20
   5  17   2  252.07   36.10
  -5  17  -2  270.17   38.10
   5  17   2  269.47   22.40
   5 -17  -2  256.57   35.60
  -5  17  -2  257.97   34.80
   6  17  -2  406.96   46.20
   6 -17   2  461.25   46.90
  -6  17   2  411.76   42.30
   6 -17   2  412.96   49.99
  -6  17   2  389.06   48.10
  -6  17  -2  409.46   49.50
  -6  17  -2  373.56   46.50
   6  17   2  426.36   47.40
   6 -17  -2  455.05   46.50
  -7  17   2  208.98   29.90
   7 -17   2  129.99   29.80
   7 -17   2  157.58   28.70
  -7  17   2  170.28   29.20
   7  17  -2  194.08   28.40
   7 -17  -2  132.19   23.90
   7  17   2  202.78   28.50
  -7  17  -2  142.09   28.70
  -7  17  -2  178.48   28.60
   8 -17   2   88.69   26.40
  -8  17   2   96.99   24.30
   8 -17   2  111.79   29.30
  -8  17   2   49.60   25.90
   8  17  -2   61.49   24.70
  -8  17   2   88.99   25.50
   8  17   2   87.09   23.40
  -8  17  -2  126.39   27.30
  -8  17  -2  113.69   25.80
   8 -17  -2  126.99   27.00
  -9  17   2   75.59   22.90
   9  17  -2   39.50   23.70
   9 -17   2   47.70   25.60
  -9  17   2   45.60   24.30
  -9  17   2   -4.30   25.30
   9 -17   2   47.30   28.90
   9  17   2   40.30   22.20
   9 -17  -2   30.60   25.20
  -9  17  -2   36.00   25.70
  -9  17  -2   33.10   21.80
  10 -17   2  -26.70   25.20
 -10  17   2   21.50   23.00
  10 -17   2    9.80   29.20
  10  17  -2  -20.30   23.90
 -10  17   2   -1.80   20.50
 -10  17  -2  -12.40   20.40
  10 -17  -2  -12.30   19.90
  10  17   2  -22.50   21.70
 -10  17  -2    1.70   21.80
   0  18  -2  328.87   43.10
   0  18  -2  338.47   35.90
   0 -18  -2  347.47   34.40
   0  18   2  341.37   43.80
   0 -18   2  353.46   42.20
   0  18   2  344.77   36.90
   0 -18   2  389.16   35.10
  -1  18   2  259.97   39.60
   1  18  -2  319.17   41.10
  -1  18   2  256.97   33.70
   1 -18   2  296.67   32.10
  -1 -18  -2  323.67   31.70
   1 -18   2  265.37   36.30
  -1  18  -2  340.87   41.70
  -1 -18   2  334.27   42.00
  -1  18  -2  319.67   33.30
   1  18   2  292.27   32.60
   1 -18  -2  327.67   33.10
  -1 -18   2  367.96   31.50
   1  18   2  270.27   36.70
  -2  18   2  426.06   43.50
  -2 -18  -2  387.06   37.50
  -2  18   2  389.76   47.80
   2  18  -2  374.76   46.50
   2 -18   2  401.86   41.70
   2 -18   2  460.05   48.40
   2 -18  -2  435.76   40.20
  -2 -18   2  432.46   35.80
  -2 -18   2  384.06   45.30
  -2  18  -2  401.46   47.00
   2  18   2  367.46   46.50
  -2  18  -2  416.46   42.30
   2  18   2  394.76   37.60
  -3  18   2   23.00   22.40
   3 -18   2   27.00   23.40
   3  18  -2   30.90   20.70
  -3  18   2   32.10   18.10
   3 -18   2   27.20   17.00
  -3 -18   2   28.90   18.70
   3 -18  -2   12.70   16.90
   3  18   2   24.70   11.50
  -3 -18   2   24.70    9.50
  -3  18  -2   20.10   16.90
   3  18   2    8.70   20.40
  -3  18  -2   23.80   19.90
  -4  18   2   29.60   19.00
  -4  18   2   13.90   20.30
   4 -18   2   29.40   24.40
   4  18  -2   47.40   22.40
   4 -18   2   42.70   18.80
   4 -18  -2   49.99   19.50
  -4  18  -2   46.80   19.00
   4  18   2   24.20   10.20
  -4  18  -2   24.10   21.60
   4  18   2   43.10   21.30
   5  18  -2   89.29   24.70
  -5  18   2  114.19   23.90
  -5  18   2   55.99   25.80
   5 -18   2   99.19   23.30
   5 -18   2   84.79   27.20
   5  18   2   90.99   25.00
   5 -18  -2  106.49   23.20
  -5  18  -2  119.09   26.30
  -5  18  -2   92.29   23.00
   5  18   2  107.09   14.40
   6  18  -2   78.39   25.10
  -6  18   2   60.79   21.40
   6 -18   2   69.59   27.30
  -6  18   2   44.30   24.70
   6 -18   2   66.19   21.90
  -6  18  -2   38.60   23.80
   6 -18  -2   61.99   22.90
   6  18   2   47.50   22.50
  -6  18  -2   70.69   22.80
   7  18  -2   73.29   26.40
   7 -18   2   74.29   28.40
  -7  18   2   97.09   26.50
   7 -18   2   84.89   23.60
  -7  18   2   39.00   24.90
   7  18   2  111.09   25.40
  -7  18  -2   82.19   25.70
   7 -18  -2  124.59   26.00
  -7  18  -2   92.79   23.90
  -8  18   2  208.58   33.20
  -8  18   2  254.87   34.20
   8 -18   2  175.68   31.00
   8 -18   2  195.98   35.60
   8  18  -2  207.78   32.70
  -8  18   2  212.08   31.60
   8 -18  -2  114.19   29.10
   8  18   2  119.49   28.30
  -9  18   2    7.60   20.70
   9 -18   2    6.90   26.60
  -9  18   2   25.50   22.60
   9  18  -2   40.10   25.60
  -9  18   2  -28.20   22.40
   9 -18   2   36.40   29.10
   9  18   2   20.40   22.60
   9 -18  -2  -12.00   24.80
  -9  18  -2  -16.00   22.10
  -9  18  -2  -19.80   22.20
 -10  18   2   80.99   28.20
 -10  18   2  135.59   27.10
  10  18  -2   88.19   29.90
  10 -18   2  172.88   36.40
  10 -18   2  174.18   31.40
  10  18   2  119.19   29.10
  10 -18  -2  133.59   26.80
 -10  18  -2   42.90   26.20
 -10  18  -2   84.59   26.30
   0  19   2   11.10   15.60
   0 -19   2    7.60   21.60
   0  19  -2   20.70   20.80
   0 -19   2   25.90   14.60
   0  19   2   38.30   21.50
   0 -19  -2   19.00   14.40
  -1 -19  -2  314.57   34.00
  -1  19   2  390.56   45.80
   1 -19   2  306.87   34.40
   1  19  -2  299.07   42.80
   1 -19   2  337.67   44.40
  -1  19   2  327.47   38.40
   1  19   2  334.67   35.70
  -1 -19   2  338.47   33.30
  -1  19  -2  286.17   36.60
  -1 -19   2  370.66   42.50
   1  19   2  349.07   44.60
   1 -19  -2  381.36   35.70
  -1  19  -2  307.37   44.60
   2 -19   2  191.48   31.90
   2  19  -2  188.68   30.50
  -2  19   2  190.98   25.80
  -2 -19  -2  226.78   26.50
   2 -19   2  191.98   25.00
  -2  19   2  225.08   30.90
   2 -19  -2  192.18   24.80
  -2  19  -2  156.48   25.20
  -2 -19   2  185.48   24.20
  -2  19  -2  204.98   30.90
   2  19   2  202.18   31.50
  -2 -19   2  174.48   28.10
   2  19   2  167.98   21.70
  -3  19   2   45.10   19.50
   3  19  -2   54.19   23.50
  -3  19   2   55.59   24.00
   3 -19   2   52.79   18.80
   3 -19   2   53.19   25.50
  -3  19  -2   69.39   19.60
  -3 -19   2   73.09   11.90
  -3 -19   2   88.49   21.00
   3  19   2   88.09   25.80
   3  19   2   73.79   14.00
   3 -19  -2   80.49   19.30
  -3  19  -2   56.29   24.40
  -4  19   2  283.77   35.40
   4 -19   2  312.77   41.60
  -4  19   2  329.17   44.50
   4 -19   2  337.97   46.40
   4  19  -2  303.57   43.60
   4 -19  -2  375.06   39.80
   4  19   2  312.47   43.10
  -4  19  -2  261.67   38.50
   4  19   2  322.77   29.70
  -4  19  -2  299.07   39.70
   5 -19   2   40.50   20.80
   5  19  -2   25.10   24.40
   5 -19   2   49.60   26.00
  -5  19   2   52.29   25.60
  -5  19   2   29.80   21.70
  -5  19  -2   29.90   24.00
   5  19   2   28.40    8.70
   5  19   2   29.30   22.90
  -5  19  -2   49.80   21.70
   5 -19  -2   23.80   19.90
  -6  19   2  102.49   27.10
   6 -19   2   89.59   29.40
  -6  19   2  106.19   24.90
   6  19  -2  101.09   26.80
   6 -19   2   89.59   25.30
  -6  19  -2   37.10   22.00
   6 -19  -2   69.89   22.70
   6  19   2   67.19   25.10
  -6  19  -2  106.29   28.00
  -7  19   2   95.99   27.30
   7  19  -2  100.49   26.50
  -7  19   2   72.29   27.60
   7 -19   2  118.29   31.70
   7 -19   2  123.79   27.40
  -7  19  -2    6.90   25.90
   7  19   2   74.89   25.30
   7 -19  -2   73.69   26.20
  -7  19  -2   45.90   25.00
  -8  19   2   32.10   26.50
   8  19  -2    4.60   23.50
  -8  19   2    2.00   25.40
   8 -19   2   33.50   26.20
   8 -19   2  -16.70   28.80
  -8  19   2  -13.00   23.20
  -8  19  -2   -2.00   25.60
  -8  19  -2   -5.40   25.90
   8  19   2   -3.60   24.80
   8 -19  -2   20.60   19.90
   9  19  -2   70.99   29.50
   9 -19   2   82.99   32.20
  -9  19   2   68.49   27.50
   9 -19   2   71.29   28.10
   9  19   2   33.40   26.60
  -9  19  -2   73.09   28.10
   9 -19  -2   44.70   26.60
   0 -20   2  370.56   45.30
   0  20  -2  266.97   39.40
   0  20   2  385.96   39.10
   0  20   2  377.56   47.00
   0 -20   2  342.27   36.60
   0 -20  -2  357.16   37.80
  -1 -20  -2   10.80   14.30
   1 -20   2   36.90   15.70
  -1  20   2   17.40   18.00
   1 -20   2    5.10   24.10
  -1  20   2   13.40   23.90
   1  20  -2  -12.30   21.00
   1  20   2   19.20   22.90
  -1 -20   2   28.30   23.20
  -1 -20   2    6.40   13.00
  -1  20  -2   -4.70   21.90
   1  20   2    3.10   14.70
   1 -20  -2    7.70   17.00
  -2  20   2  235.18   39.10
   2 -20   2  289.37   38.60
   2  20  -2  306.27   45.10
  -2  20   2  295.87   40.40
   2 -20   2  274.47   40.10
   2  20   2  385.26   46.30
  -2 -20   2  349.77   32.30
  -2 -20   2  322.37   44.00
   2  20   2  343.87   33.80
  -2  20  -2  304.47   40.50
   2 -20  -2  361.76   39.80
  -2  20  -2  356.46   40.30
  -3  20   2  304.67   40.10
   3 -20   2  331.07   40.00
   3 -20   2  263.37   38.90
   3  20  -2  265.07   38.40
  -3  20   2  363.96   39.70
  -3  20  -2  344.97   38.80
   3  20   2  276.87   37.90
  -3 -20   2  301.27   29.20
   3 -20  -2  346.97   38.10
  -3  20  -2  212.88   37.20
   3  20   2  264.97   31.60
  -4  20   2   23.30   26.10
  -4  20   2   21.60   21.10
   4  20  -2   40.90   25.00
   4 -20   2   25.40   20.00
   4 -20   2   10.10   26.20
   4 -20  -2   19.00   20.20
   4  20   2   15.70   24.00
   4  20   2    9.00   10.80
  -4  20  -2   -3.50   19.70
  -4  20  -2    0.30   25.20
   5  20  -2   99.99   28.10
  -5  20   2  115.09   26.20
   5 -20   2  118.09   32.20
   5 -20   2   80.29   24.80
  -5  20   2  167.68   31.10
   5  20   2  109.39   28.00
   5 -20  -2  109.49   25.30
  -5  20  -2  100.19   25.40
  -5  20  -2   93.49   28.80
  -6  20   2   74.19   29.10
   6 -20   2  100.39   32.10
  -6  20   2   89.59   26.80
   6  20  -2   96.09   29.30
   6 -20   2   81.69   25.80
   6  20   2  122.19   29.40
  -6  20  -2   50.89   28.10
  -6  20  -2  109.39   26.20
   6 -20  -2   93.19   25.60
   7 -20   2  133.39   33.40
  -7  20   2  119.89   31.10
   7 -20   2  136.79   27.40
   7  20  -2  156.98   32.40
  -7  20   2  147.09   31.00
   7  20   2   99.69   29.90
   7 -20  -2  111.19   29.40
  -7  20  -2  100.79   30.30
  -7  20  -2  109.49   29.70
   8 -20   2   43.60   32.50
   8  20  -2   43.40   30.10
   8 -20   2   95.19   26.90
  -8  20   2   50.39   28.40
  -8  20   2   70.89   27.20
   8 -20  -2   83.99   28.60
   8  20   2   97.19   30.10
  -8  20  -2  105.49   29.10
   0  21  -2  149.39   31.90
   0  21   2  152.28   23.90
   0 -21   2  112.99   30.10
   0 -21   2  165.78   22.10
   0 -21  -2  182.68   23.20
   0  21   2  133.59   31.20
   1 -21   2  133.39   30.10
  -1  21   2   73.89   27.40
   1  21  -2  105.79   28.70
   1 -21   2   95.29   18.80
  -1  21   2   96.99   21.50
  -1 -21  -2  100.29   18.30
  -1 -21   2   86.99   26.40
   1  21   2   76.09   27.10
  -1  21  -2   42.40   25.60
  -1 -21   2   78.49   16.70
   1 -21  -2   69.59   19.20
   1  21   2   71.39   18.30
   2  21  -2   32.50   25.80
   2 -21   2   57.79   26.30
  -2  21   2   39.50   26.90
   2 -21   2   42.50   19.50
  -2  21   2   25.70   20.50
  -2 -21   2   23.80   13.50
  -2  21  -2  -16.10   25.60
  -2 -21   2   71.29   23.80
   2  21   2   52.09   26.20
   2 -21  -2   47.40   19.10
   2  21   2   39.30   15.60
  -3  21   2  126.49   32.50
   3  21  -2  143.59   32.20
   3 -21   2  168.18   26.70
  -3  21   2  146.99   26.10
   3 -21   2  180.08   34.10
  -3  21  -2  183.98   26.00
   3  21   2  136.29   19.60
   3  21   2  167.58   31.10
  -3  21  -2  162.78   33.60
   3 -21  -2  165.98   26.90
   4 -21   2  105.69   31.30
  -4  21   2   75.29   24.80
   4 -21   2  103.79   24.50
  -4  21   2   80.59   30.70
   4  21  -2   89.69   29.30
  -4  21  -2   83.79   29.70
   4  21   2  128.29   16.10
   4 -21  -2  122.79   25.80
   4  21   2  146.19   31.10
  -4  21  -2  121.79   25.80
   5 -21   2   84.89   25.30
  -5  21   2  102.89   27.30
   5  21  -2   75.09   29.80
  -5  21   2  107.49   30.50
   5 -21   2   71.09   30.80
   5  21   2  116.69   30.50
  -5  21  -2   90.59   25.70
   5 -21  -2  117.69   26.30
  -5  21  -2  174.18   33.00
  -6  21   2  139.69   29.90
   6  21  -2   82.99   31.50
  -6  21   2  105.09   31.60
   6 -21   2   61.59   25.40
   6 -21   2  102.79   33.20
   6  21   2   66.19   28.70
  -6  21  -2   86.79   30.20
  -6  21  -2  120.29   27.90
   6 -21  -2   79.39   27.60
   7 -21   2   14.10   26.20
   7  21  -2  -22.30   27.80
  -7  21   2   -9.70   26.60
   7 -21   2    7.60   31.30
   7 -21  -2   59.59   27.10
   7  21   2   38.30   29.30
  -7  21  -2  -11.20   28.00
   0  22   2   70.89   29.10
   0  22  -2   82.79   29.90
   0 -22   2   75.89   19.10
   0  22   2   81.19   21.40
   0 -22  -2   79.99   19.70
   0 -22   2   99.99   28.40
  -1 -22  -2  158.98   21.70
   1  22  -2  106.29   31.40
   1 -22   2  155.08   32.50
   1 -22   2  172.68   23.20
  -1  22   2  144.49   32.10
  -1  22   2  165.88   24.50
  -1 -22   2  127.49   20.10
   1  22   2  101.59   21.80
   1 -22  -2  111.79   23.10
   1  22   2  137.59   32.90
  -1 -22   2  148.39   30.80
  -1  22  -2   99.19   30.70
  -2  22   2    3.70   20.00
   2 -22   2   45.90   20.40
   2  22  -2   25.10   25.50
  -2  22   2   52.69   27.30
   2 -22   2   -3.70   27.20
   2  22   2   57.49   16.70
   2  22   2   48.50   27.90
   2 -22  -2   57.99   20.20
  -2  22  -2   60.99   27.70
  -2 -22   2   35.20   14.50
   3 -22   2   34.50   29.10
   3 -22   2   44.80   20.80
  -3  22   2   36.20   27.30
   3  22  -2    8.40   26.70
  -3  22   2   24.10   22.40
  -3  22  -2  -11.60   24.20
   3 -22  -2   58.99   21.40
   3  22   2   21.10   14.20
   3  22   2   15.70   27.60
   4 -22   2   11.90   21.50
   4  22  -2    1.80   27.20
  -4  22   2   52.49   23.80
  -4  22   2   40.40   27.80
   4 -22   2   -2.60   30.10
   4 -22  -2   29.80   22.30
  -4  22  -2  -25.80   26.60
   4  22   2   -0.80   27.00
   5  22  -2   -6.70   27.20
   5 -22   2   34.80   30.70
  -5  22   2   -2.20   35.90
   5 -22   2    5.00   22.90
  -5  22   2   40.30   25.50
  -5  22  -2  -22.80   27.20
   5  22   2  -11.60   27.90
   5 -22  -2   38.80   23.00
   6 -22   2   71.19   26.60
   6 -22   2   12.90   32.10
  -6  22   2   61.59   26.90
   6  22   2   22.20   29.30
  -6  22  -2   54.79   27.90
   6 -22  -2    8.50   25.20
   0 -23   2   45.30   27.70
   0 -23   2   25.60   18.50
   0 -23  -2   40.70   19.70
   0  23   2    6.70   19.50
  -1 -23  -2   19.00   17.20
   1 -23   2   17.20   18.00
   1 -23   2  -30.90   27.30
  -1  23   2   31.10   20.30
  -1 -23   2   12.30   16.00
   1  23   2    3.30   17.90
   1 -23  -2   12.20   19.70
  -2  23   2   20.00   23.10
   2 -23   2   22.80   28.40
   2 -23   2   19.60   20.80
   2 -23  -2   -4.10   21.40
  -2 -23   2   -3.90   14.00
   2  23   2   -5.10   15.80
   3 -23   2  147.19   27.70
   3 -23   2  173.88   37.70
  -3  23   2  186.68   29.70
   3  23   2  188.08   22.30
   3 -23  -2  160.68   28.00
   4 -23   2   50.49   24.80
  -4  23   2   44.70   25.90
   4 -23   2   40.30   32.90
   4 -23  -2   30.80   23.60
   0   0   3    0.50    2.60
   0   0  -3    3.20    2.70
  -1   0   3 4359.86  315.37
   1   0  -3 4360.06  315.37
  -1   0   3 4208.48  315.17
   1   0   3 4316.27  314.97
   2   0  -3  375.86   28.30
   2   0  -3  387.56   28.70
  -2   0   3  360.96   28.60
  -2   0   3  365.06   28.30
   2   0   3  368.66   27.60
  -3   0   3   63.69    8.60
   3   0  -3   67.19    8.50
  -3   0   3   67.19    8.30
   3   0  -3   67.49    8.50
   4   0  -3 1492.25  106.39
  -4   0   3 1433.76  106.09
   4   0  -3 1376.96  106.19
  -4   0   3 1439.86  106.39
   5   0   3   51.59    9.30
  -5   0   3   58.89    8.50
  -5   0   3   67.69    8.60
   5   0  -3   81.39   10.30
  -5   0   3   47.00    7.00
   5   0  -3   50.69    8.00
  -6   0   3  398.26   31.20
   6   0  -3  409.96   32.90
   6   0   3  408.96   34.30
   6   0  -3  423.16   33.50
  -6   0   3  410.16   31.30
  -6   0   3  395.16   33.40
   7   0   3  578.54   47.00
  -7   0   3  587.64   46.70
   7   0   3  569.34   42.80
   7   0  -3  611.34   46.30
   7   0   3  567.94   43.00
   7   0  -3  562.64   45.50
   8   0  -3  202.18   22.50
   8   0   3  183.38   16.50
   8   0   3  186.68   23.30
  -8   0   3  180.18   21.70
   8   0   3  193.68   16.00
   8   0  -3  207.58   20.70
  -9   0   3  848.72   68.99
   9   0   3  872.81   69.89
   9   0  -3  848.72   67.79
   9   0  -3  867.31   67.39
   9   0   3  913.71   65.39
   9   0   3  857.01   64.89
  10   0   3   72.89   10.80
  10   0   3   77.79   16.70
  10   0   3   95.49   12.70
  10   0  -3   91.49   15.70
 -10   0   3  100.99   16.10
  10   0  -3   85.29   13.90
  11   0  -3  105.59   17.60
  11   0   3   77.89   12.30
  11   0   3  105.49   18.50
 -11   0   3   82.59   17.00
  11   0  -3  101.09   15.40
  12   0  -3  104.59   17.20
  12   0  -3  104.79   18.20
  12   0   3   98.79   21.30
  12   0   3  101.49   14.20
 -12   0   3  103.39   19.60
  13   0  -3    1.60   14.30
  13   0   3   21.90   19.70
  13   0  -3   16.80   16.80
  14   0  -3  138.09   23.70
  14   0  -3  132.59   21.70
  14   0   3  133.79   26.70
  15   0  -3   -1.50   21.20
  15   0   3   -7.50   21.70
  15   0  -3   -5.70   19.10
   0   1  -3  954.50   69.69
   0  -1   3  913.91   69.79
   0  -1  -3  956.90   69.59
   1   1  -3 1881.01  139.69
   1  -1   3 1912.61  139.49
  -1   1   3 1799.92  139.39
  -1   1   3 1835.22  139.59
  -1   1  -3 1946.31  139.39
   1  -1  -3 1921.01  139.49
   1  -1  -3 1951.40  139.59
   1   1   3 1908.81  139.19
  -1  -1   3 1944.91  139.69
   2  -1   3  739.53   57.19
  -2   1   3  732.63   57.69
  -2   1   3  765.22   57.49
   2   1  -3  720.83   57.59
   2  -1  -3  788.92   57.49
  -2  -1   3  785.92   57.79
  -2   1  -3  788.32   56.89
  -2  -1   3  835.92   57.19
   2  -1  -3  790.22   57.79
  -3   1   3  590.64   51.79
   3  -1   3  627.84   50.99
   3   1  -3  624.64   51.79
  -3   1   3  608.44   51.79
   3   1  -3  635.84   51.29
   3  -1  -3  764.82   51.89
  -3  -1   3  793.62   51.89
   3  -1  -3  784.62   51.99
  -3  -1   3  777.12   51.49
   4   1  -3  167.98   16.30
   4  -1   3  180.18   15.20
   4   1  -3  178.78   17.00
   4  -1   3  167.68   18.00
  -4   1   3  168.38   16.70
  -4   1   3  167.18   16.60
  -4   1   3  174.08   17.30
  -4  -1   3  232.78   16.90
   4  -1  -3  222.78   17.70
  -4  -1   3  220.88   16.50
   4  -1  -3  225.98   17.50
   5   1  -3 2397.66  164.58
   5  -1   3 2343.87  163.68
  -5   1   3 2418.26  165.18
  -5   1   3 2396.66  164.48
   5   1  -3 2454.95  164.78
  -5   1   3 2407.96  164.58
   5  -1   3 2399.06  165.58
  -5  -1   3 2040.20  163.88
  -5  -1   3 2042.80  163.88
   5   1   3 2056.59  164.88
   5  -1  -3 2047.10  164.58
   5  -1  -3 2014.70  164.68
  -5  -1   3 2028.10  164.48
   6  -1   3  731.03   49.70
  -6   1   3  703.73   47.10
   6   1  -3  725.03   48.00
  -6   1   3  683.03   48.90
   6  -1   3  694.43   46.50
   6   1  -3  698.03   47.70
  -6   1   3  697.43   47.00
  -6  -1   3  527.05   45.70
   6  -1  -3  516.45   47.60
  -6  -1   3  523.65   45.70
   6   1   3  552.74   48.40
   6  -1  -3  514.95   48.00
  -6  -1   3  504.75   47.80
  -7   1   3  267.57   20.60
  -7   1   3  274.37   20.60
   7   1  -3  268.27   23.20
   7  -1   3  270.57   26.40
   7   1  -3  268.87   23.60
  -7   1   3  256.07   26.00
   7  -1  -3  186.68   23.20
  -8   1   3  138.89   15.70
   8   1   3   85.99    7.20
   8   1   3   75.89   13.70
  -8  -1   3   77.39   13.10
   8   1   3   81.39    7.00
   8  -1  -3   83.59   12.20
   8  -1  -3   81.89   13.80
   9  -1   3  297.27   26.30
   9   1  -3  312.77   28.30
  -9   1   3  295.87   30.50
   9   1  -3  305.47   28.00
   9  -1   3  306.27   31.70
   9   1   3  314.67   23.70
   9  -1  -3  289.47   28.50
   9   1   3  295.57   24.00
  -9  -1   3  317.47   30.30
   9  -1  -3  299.77   30.00
   9   1   3  307.87   31.80
  10   1  -3  159.38   21.30
  10  -1   3   95.39   12.60
  10  -1   3  116.69   18.30
 -10   1   3  103.99   17.90
  10   1  -3  121.69   15.00
  10   1   3   76.29   16.50
 -10  -1   3   79.19   15.60
  10  -1  -3   76.29   14.40
  10  -1  -3   81.69   15.90
  10   1   3   95.49   11.50
  11  -1   3  160.28   20.50
  11   1  -3  177.38   23.40
 -11   1   3  156.18   22.20
  11   1  -3  144.69   20.30
  11  -1   3  160.58   22.90
  11   1   3  161.98   16.60
  11  -1  -3  184.48   25.30
  11   1   3  159.28   22.40
 -11  -1   3  182.38   24.10
  11  -1  -3  161.88   23.10
  11   1   3  148.49   17.70
  12  -1   3  144.19   24.00
  12   1  -3  124.89   19.60
  12   1  -3  149.59   21.10
 -12   1   3  135.99   23.20
  12  -1   3  153.28   22.20
  12   1   3  198.18   18.80
  12   1   3  187.38   24.50
  12  -1  -3  190.18   27.50
  12  -1  -3  173.48   21.00
  13  -1   3  214.48   30.10
  13   1  -3  277.67   32.30
 -13   1   3  243.08   34.80
  13   1  -3  245.18   30.30
  13   1   3  215.38   28.90
  13  -1  -3  203.58   27.90
  13  -1  -3  194.78   25.30
  14   1  -3   23.00   16.80
  14   1  -3   34.10   18.20
  14  -1   3   37.30   23.30
  14   1   3   30.40   22.00
  14  -1  -3   32.30   19.10
  14  -1  -3   -5.20   17.00
  15   1  -3   62.79   22.00
  15   1  -3   56.69   20.50
  15  -1   3   47.40   24.60
  15   1   3  103.59   26.00
  15  -1  -3  130.69   25.20
   0   2   3 1694.93  127.19
   0  -2   3 1741.13  127.49
   0   2  -3 1757.62  127.49
  -1   2   3 2595.84  204.68
   1   2  -3 2610.14  204.78
   1  -2   3 2622.44  204.68
  -1   2   3 2571.44  204.48
  -1  -2   3 2964.90  204.88
  -1   2  -3 3017.00  204.68
   1  -2  -3 3070.09  204.78
   1  -2  -3 2881.81  204.58
   2   2  -3 2124.89  146.39
  -2   2   3 2068.89  146.29
   2  -2   3 2225.38  146.19
  -2   2   3 2089.09  146.39
   2  -2  -3 1821.42  146.09
  -2   2  -3 1946.41  145.89
  -2  -2   3 1849.81  145.59
  -2  -2   3 1895.71  146.29
   2  -2  -3 1874.91  146.19
   3  -2   3 3486.75  246.58
  -3   2   3 3509.85  246.28
   3   2  -3 3482.15  246.18
  -3   2   3 3515.65  246.28
   3   2  -3 3333.27  245.48
   3  -2   3 3742.73  245.98
   3  -2  -3 3273.27  246.18
   3  -2  -3 3129.59  246.08
  -3  -2   3 3163.38  245.98
  -3  -2   3 3084.69  245.48
  -3   2  -3 3201.58  245.38
   4   2  -3 1548.84  115.99
  -4   2   3 1561.94  116.59
  -4   2   3 1607.24  116.79
   4  -2   3 1762.42  116.39
   4  -2   3 1596.94  117.39
   4   2  -3 1612.54  116.69
  -4   2   3 1621.74  117.09
   4  -2  -3 1488.65  116.69
  -4  -2   3 1519.95  116.09
  -4  -2   3 1529.95  116.19
   4  -2  -3 1487.65  116.79
  -5   2   3    0.90    7.00
   5   2  -3   10.20    5.10
   5  -2   3    2.40    6.20
  -5   2   3    3.40    6.00
   5   2  -3    5.30    5.90
   5  -2   3    5.40    4.80
  -5   2   3    8.90    5.80
   5  -2  -3   26.10    6.90
  -5  -2   3   15.30    4.20
  -5  -2   3   20.90    5.80
   5  -2  -3   23.00    7.60
   6  -2   3  473.55   40.80
  -6   2   3  473.35   38.20
  -6   2   3  493.45   38.50
   6  -2   3  480.85   38.10
   6   2  -3  495.85   38.80
  -6   2   3  472.15   39.90
   6   2  -3  475.85   38.20
   6   2   3  510.55   39.70
   6  -2  -3  499.85   39.10
   6  -2  -3  516.35   39.70
  -6  -2   3  505.35   38.70
   7   2  -3  425.46   32.00
  -7   2   3  383.96   30.30
  -7   2   3  428.56   34.10
  -7   2   3  398.46   30.60
   7  -2   3  417.06   31.00
   7  -2   3  416.76   34.60
   7   2  -3  403.96   31.50
   7  -2  -3  336.77   32.10
  -7  -2   3  327.57   32.00
   7  -2  -3  321.27   33.10
   7   2   3  351.46   32.50
   8  -2   3  359.56   33.00
  -8   2   3  383.46   32.60
   8   2  -3  372.26   29.80
  -8   2   3  331.77   26.20
  -8   2   3  365.56   26.00
   8  -2   3  345.97   29.00
   8   2  -3  341.87   29.50
   8  -2  -3  306.47   30.20
   8   2   3  311.37   30.80
  -8  -2   3  292.27   30.10
   8  -2  -3  333.17   31.80
  -9   2   3  202.28   23.20
   9  -2  -3  121.69   15.70
   9   2   3  127.39   10.10
   9   2   3  123.19   17.20
   9   2   3  128.29   10.20
   9  -2  -3  117.89   17.90
  -9  -2   3  147.19   19.90
  10  -2   3   79.79   18.50
  10  -2   3  103.89   14.00
  10   2  -3  124.39   17.60
 -10   2   3  116.29   18.20
  10   2  -3  102.19   14.50
  10   2   3  106.69   10.60
  10   2   3   92.99   17.30
  10  -2  -3   81.99   14.50
  10  -2  -3   92.19   16.90
 -10  -2   3  106.89   15.60
  10   2   3   86.39   10.90
  11   2  -3   61.89   14.00
  11  -2   3   57.79   18.10
  11   2  -3   82.99   14.50
  11  -2   3   77.89   13.60
 -11   2   3   80.49   18.20
  11   2   3   62.89    8.90
  11   2   3   72.89   16.20
  11  -2  -3   73.29   16.90
  11  -2  -3   66.39   14.50
  11   2   3   65.89    9.20
 -11  -2   3   69.89   15.30
  12   2  -3  189.68   28.60
 -12   2   3  250.07   35.10
  12   2  -3  237.88   29.20
  12  -2   3  181.28   27.80
  12  -2   3  248.78   34.50
  12   2   3  278.27   22.90
  12   2   3  267.97   33.70
  12  -2  -3  273.67   29.90
  12  -2  -3  261.37   34.70
  13  -2   3   37.80   20.90
  13   2  -3   39.20   16.40
 -13   2   3   28.80   19.10
  13   2  -3   30.00   15.00
  13  -2   3   23.70   14.40
  13  -2  -3   71.09   19.30
  13   2   3   43.90   10.30
  13   2   3   29.30   18.80
  14  -2   3  233.08   32.20
  14   2  -3  215.98   25.60
  14   2  -3  187.68   25.70
  14  -2  -3  210.58   29.50
  14   2   3  199.88   28.80
  15   2  -3   62.89   20.40
  15   2  -3   69.39   20.40
  15  -2   3   81.49   25.70
  15  -2  -3   56.19   23.10
  15   2   3   46.00   23.00
   0  -3   3 1134.29   83.59
   0   3  -3 1158.98   83.69
   0  -3  -3 1094.99   83.19
   0   3   3 1116.79   83.19
  -1   3   3 1760.82  122.59
   1  -3   3 1800.52  122.99
   1   3  -3 1763.22  122.99
  -1  -3   3 1547.75  122.79
   1  -3  -3 1530.95  122.49
  -1   3  -3 1581.34  122.69
   2  -3   3  199.38   18.10
   2  -3   3  215.18   17.80
   2   3  -3  207.68   17.80
  -2   3   3  221.38   17.40
  -2   3   3  195.38   17.90
   3  -3   3  199.98   17.40
  -3   3   3  200.58   18.00
  -3   3   3  197.58   18.00
  -3   3   3  182.48   17.50
   3   3  -3  222.38   17.90
   3  -3   3  188.08   17.40
   4   3  -3 1978.40  139.89
   4   3  -3 1930.71  140.89
  -4   3   3 1966.60  141.29
  -4   3   3 1908.21  140.89
   4  -3   3 1895.81  141.39
  -4   3   3 1931.31  141.29
   4  -3   3 1922.21  140.79
   4  -3  -3 1848.42  141.09
   4  -3  -3 1919.91  140.99
  -4  -3   3 1844.62  139.89
  -4  -3   3 1857.31  140.29
  -4   3  -3 1870.41  139.99
   5   3  -3 2017.40  147.29
   5  -3   3 1999.80  149.19
  -5   3   3 2017.00  148.19
   5   3  -3 2107.49  148.19
   5  -3   3 2075.09  148.09
  -5   3   3 2019.10  148.89
  -5   3   3 2082.49  148.49
  -5  -3   3 2083.29  147.19
   5  -3  -3 1956.60  148.39
  -5   3  -3 1878.81  146.49
   5  -3  -3 1871.01  148.59
  -5  -3   3 1944.61  147.49
   6  -3   3  568.24   42.30
   6  -3   3  548.75   44.70
   6   3  -3  563.84   41.40
   6   3  -3  592.24   42.50
  -6   3   3  575.44   42.60
  -6   3   3  565.24   42.10
  -6   3   3  573.04   44.10
  -6  -3   3  471.85   41.60
   6  -3  -3  481.85   43.50
   6  -3  -3  496.85   42.70
   6   3   3  489.65   42.60
   7  -3   3  515.25   47.10
   7   3  -3  532.25   43.60
  -7   3   3  549.95   46.60
  -7   3   3  528.65   43.60
   7   3  -3  561.14   44.50
  -7   3   3  544.35   44.10
   7  -3   3  561.64   44.50
  -7  -3   3  614.94   44.30
   7  -3  -3  580.94   46.20
   7   3   3  605.24   45.40
   7  -3  -3  599.04   44.90
   8   3  -3    8.80    8.30
   8  -3   3  -12.60    8.20
  -8   3   3    1.20    5.90
   8   3  -3    5.40    7.70
  -8   3   3   -2.10   11.70
   8  -3   3   -6.10   12.10
  -8   3   3   -0.80    5.70
  -8  -3   3   13.30    8.30
   8   3   3   14.80    9.90
   8  -3  -3   11.90    9.20
   8  -3  -3   17.90   11.60
   9   3  -3  219.68   24.50
   9  -3   3  205.68   29.30
   9   3  -3  243.38   23.90
   9  -3   3  207.18   24.40
  -9   3   3  212.58   28.50
   9  -3  -3  271.47   25.70
  -9  -3   3  284.47   25.10
   9   3   3  261.47   27.00
   9  -3  -3  272.87   28.30
  10   3  -3  385.16   32.50
  10  -3   3  386.46   33.50
  10  -3   3  411.06   38.50
 -10   3   3  369.76   38.80
  10   3  -3  418.36   33.40
 -10  -3   3  331.47   33.60
  10   3   3  334.77   27.40
  10  -3  -3  379.36   36.60
  10   3   3  343.07   35.50
  10   3   3  332.87   27.40
  10  -3  -3  357.26   34.10
 -11   3   3   32.30   17.10
  11  -3   3   32.40   17.50
  11   3  -3   27.80   12.50
  11  -3   3   24.70   12.90
  11   3  -3   23.50   12.10
  11   3   3   48.10    7.00
  11   3   3   48.90   14.70
  11  -3  -3   65.19   17.10
  12   3  -3  108.39   17.30
  12  -3   3   99.59   17.00
 -12   3   3   96.09   22.00
  12   3  -3  102.29   16.80
  12  -3   3  127.09   23.00
  12  -3  -3   60.39   20.00
  13   3  -3  106.89   17.70
  13   3  -3   81.49   17.10
  13  -3   3   82.49   17.80
 -13   3   3   62.89   20.90
  13  -3   3  108.19   23.90
  13   3   3   71.29   11.60
  13   3   3   64.19   19.00
  13  -3  -3   92.89   22.70
  14  -3   3   61.89   24.50
  14   3  -3   75.09   18.70
 -14   3   3   92.89   22.90
  14   3  -3   62.99   18.20
  14   3   3   73.79   12.60
  14   3   3   77.59   21.30
  14  -3  -3   92.49   23.20
  15  -3   3   92.49   27.50
  15   3  -3  102.59   21.30
  15   3  -3  105.09   21.90
  15   3   3  124.99   24.80
  15  -3  -3  124.59   27.60
   0   4   3 3541.95  257.47
   0  -4  -3 3361.06  257.37
   0  -4   3 3534.25  258.17
   0   4  -3 3626.24  258.17
   1  -4   3   14.30    5.60
   1  -4   3   14.20    5.10
   1   4  -3   14.80    5.90
  -1   4   3   17.10    5.10
   1  -4  -3   21.00    5.20
  -1   4  -3   24.30    5.70
  -1  -4   3   19.20    6.00
   1   4   3   17.30    4.20
  -2   4   3 1626.84  125.79
   2  -4   3 1666.43  125.79
   2  -4   3 1591.04  125.49
   2   4  -3 1664.43  125.59
  -2   4   3 1636.84  125.49
  -2   4  -3 1860.41  125.79
   2  -4  -3 1726.23  125.49
  -2  -4   3 1801.22  125.69
  -3   4   3  568.64   47.70
   3   4  -3  602.54   47.80
   3  -4   3  591.54   48.20
  -3   4   3  574.04   48.00
   3  -4   3  565.64   47.90
  -3   4   3  582.94   48.20
  -3  -4   3  690.83   47.60
  -3  -4   3  659.43   46.00
   3  -4  -3  668.83   48.10
  -3   4  -3  708.63   47.80
   4  -4   3   81.59   12.10
   4  -4   3   98.99   12.90
   4   4  -3   87.49   12.20
  -4   4   3   82.99   12.30
  -4   4   3   83.39   11.60
  -4   4   3   92.99   11.80
  -4  -4   3   98.79    8.90
   4  -4  -3  106.79   13.70
  -4  -4   3   97.49   11.00
  -4   4  -3  106.59   11.50
   5   4  -3 1401.26  108.29
   5  -4   3 1466.95  109.99
  -5   4   3 1438.76  109.79
   5  -4   3 1425.76  110.89
  -5   4   3 1491.95  110.69
   5   4  -3 1486.55  109.69
  -5   4   3 1447.96  110.19
  -5  -4   3 1496.35  108.59
  -5   4  -3 1505.55  108.59
  -5   4  -3 1529.35  108.89
  -5  -4   3 1490.25  108.59
   5  -4  -3 1489.25  110.49
  -6   4   3  244.18   21.30
   6   4  -3  254.97   21.10
   6  -4   3  224.88   24.80
   6  -4   3  241.48   21.70
  -6   4   3  248.28   23.80
   6   4  -3  257.87   18.90
  -6   4   3  264.67   22.30
   6  -4  -3  218.28   23.50
   6   4   3  183.28   20.50
  -6   4  -3  199.38   17.40
  -6   4  -3  202.18   17.40
  -6  -4   3  201.78   19.30
  -7   4   3  117.79   15.20
   7  -4   3  117.39   16.40
  -7   4   3   98.69   16.10
   7  -4   3  104.09   15.00
   7   4  -3  118.79   15.30
   7   4  -3  118.99   13.10
  -7   4   3  108.09   15.80
   8  -4   3  786.52   62.79
  -8   4   3  780.92   58.89
   8  -4   3  750.22   60.19
  -8   4   3  746.93   58.39
   8   4  -3  763.62   59.49
   8   4  -3  758.12   58.39
  -8   4   3  814.52   62.09
   8   4   3  743.93   59.79
  -8  -4   3  726.73   58.79
   8  -4  -3  795.12   61.69
  -9   4   3    1.70   13.50
  -9   4   3   10.00    5.90
   9   4  -3   17.30    9.80
   9  -4   3    3.40   10.70
   9   4  -3   22.40    8.70
  -9   4   3   11.10    6.30
   9  -4   3   -0.80   13.80
   9  -4  -3    8.20   13.70
  -9  -4   3    4.80    9.00
   9   4   3   10.10   10.70
  10   4  -3   62.29   12.90
  10  -4   3   75.69   14.40
  10   4  -3   54.39   11.60
 -10   4   3   65.19   17.70
  10  -4   3   50.69   17.80
  10  -4  -3   73.09   17.30
  10   4   3   65.79    7.20
  10   4   3   55.09   14.10
  11   4  -3  858.11   68.19
  11   4  -3  867.91   67.39
  11  -4   3  850.81   72.49
  11  -4   3  848.52   69.19
 -11   4   3  853.51   71.89
  11   4   3  853.81   64.09
  11  -4  -3  862.61   71.09
  11   4   3  876.21   69.29
  12   4  -3  188.08   25.40
  12  -4   3  173.18   23.10
  12  -4   3  190.18   27.50
 -12   4   3  171.38   25.50
  12   4  -3  205.68   26.30
  12   4   3  186.98   18.40
  12  -4  -3  171.48   25.80
  12   4   3  217.48   28.40
  13   4  -3  175.48   26.10
  13   4  -3  188.58   23.20
 -13   4   3  207.38   29.40
  13  -4   3  177.18   24.50
  13  -4   3  186.68   29.10
  13  -4  -3  191.88   27.70
  13   4   3  184.48   24.80
  13   4   3  184.48   20.20
  14   4  -3   29.70   15.70
  14  -4   3   39.80   25.00
 -14   4   3   61.19   23.20
  14   4  -3   55.39   17.30
  14   4   3   32.60   18.60
  14   4   3   35.90   10.70
  14  -4  -3   37.90   23.00
  15   4  -3   37.20   18.70
  15   4  -3   24.60   17.10
  15  -4   3   56.89   27.90
  15   4   3   52.99   12.90
  15   4   3   25.00   19.40
  15  -4  -3   50.99   24.50
   0  -5  -3  272.37   22.50
   0  -5   3  271.87   24.00
   0   5  -3  296.77   24.00
   0   5   3  274.27   22.40
   0  -5   3  281.87   22.40
   1   5  -3  807.22   55.39
   1  -5   3  779.82   55.49
  -1   5   3  821.02   54.69
   1  -5   3  765.52   54.59
  -1   5   3  800.92   55.39
  -1  -5   3  597.64   54.89
   1  -5  -3  647.24   54.29
   1   5   3  654.13   53.89
  -1   5  -3  637.04   54.99
   2  -5   3  177.68   17.30
  -2   5   3  176.68   17.80
   2  -5   3  174.58   17.50
  -2   5   3  183.98   17.00
   2   5  -3  178.38   17.20
  -3   5   3  310.77   23.50
   3   5  -3  297.57   22.00
   3  -5   3  297.07   23.10
   3  -5   3  287.57   22.60
   3  -5  -3  193.48   20.80
  -3  -5   3  203.78   21.30
  -3   5  -3  192.28   21.30
   4  -5   3   15.20    8.70
  -4   5   3   14.40    8.00
  -4   5   3   22.80    8.10
   4   5  -3   22.90    7.20
   4  -5   3   24.20    8.20
  -4   5   3   14.60    6.60
  -4   5  -3   17.20    6.80
  -4  -5   3    6.90    5.70
   4  -5  -3   12.90    7.70
  -4  -5   3   12.00    2.70
  -5   5   3  196.78   20.00
   5  -5   3  191.38   19.70
   5  -5   3  213.08   20.10
   5   5  -3  208.58   19.20
  -5   5   3  200.78   20.20
  -5   5   3  205.78   21.30
  -5  -5   3  186.28   15.60
  -5  -5   3  183.38   16.70
  -5   5  -3  175.68   18.10
   5  -5  -3  189.08   21.20
   6  -5   3 1725.23  126.79
  -6   5   3 1683.23  125.99
   6  -5   3 1714.63  125.79
  -6   5   3 1691.83  125.69
   6   5  -3 1674.63  123.29
   6   5  -3 1733.53  125.09
  -6   5   3 1673.53  125.09
  -6   5  -3 1606.44  123.69
   6  -5  -3 1649.73  126.09
  -6   5  -3 1682.13  123.99
  -6  -5   3 1629.44  123.49
  -7   5   3  128.49   18.80
  -7   5   3  148.29   18.10
   7  -5   3  110.99   16.60
   7   5  -3  135.99   14.40
   7   5  -3  123.39   17.90
   7  -5   3  116.99   19.20
  -7  -5   3  196.48   15.60
  -7   5  -3  173.58   13.20
   7   5   3  158.78   17.40
   7  -5  -3  217.68   22.30
   8   5  -3  197.38   21.70
  -8   5   3  202.98   26.40
   8   5  -3  179.78   18.30
   8  -5   3  187.88   23.70
  -8   5   3  184.28   21.30
   8  -5   3  196.68   27.20
  -8   5   3  180.78   20.50
   8  -5  -3  241.98   26.10
   8   5   3  239.18   22.10
   9  -5   3  185.88   24.60
   9   5  -3  195.28   22.90
  -9   5   3  172.88   20.00
  -9   5   3  208.68   28.00
   9   5  -3  179.68   19.50
   9  -5   3  175.68   24.30
  -9   5   3  184.88   19.80
   9   5   3  264.87   23.70
   9  -5  -3  267.47   28.50
  10  -5   3   45.90   14.20
 -10   5   3   25.20    5.90
  10   5  -3   21.80   11.20
  10   5  -3   30.40    9.60
  10  -5   3   22.60   17.10
 -10   5   3   21.90    7.00
 -10   5   3   32.40   16.40
  10   5   3   33.40    5.30
  10  -5  -3   41.40   16.60
  10   5   3   50.79   12.70
  11  -5   3   93.69   18.10
  11   5  -3   89.29   15.50
 -11   5   3   97.69   20.80
  11   5  -3   89.19   13.20
  11  -5   3   93.99   21.80
  11  -5  -3   65.59   19.60
  11   5   3   79.99   11.60
  11   5   3   82.09   16.20
  12   5  -3  181.88   23.30
  12  -5   3  194.88   24.20
 -12   5   3  174.18   27.00
  12   5  -3  213.28   26.40
  12  -5   3  162.18   27.50
  12  -5  -3  152.78   25.60
  12   5   3  204.68   27.40
  12   5   3  151.28   17.70
  13  -5   3   32.40   23.30
 -13   5   3   37.30   21.10
  13   5  -3   50.09   16.50
  13  -5   3   59.09   19.00
  13   5  -3   30.60   13.80
  13   5   3   47.10    9.70
  13   5   3   74.09   17.70
  13  -5  -3   61.39   22.70
  14   5  -3  168.48   24.30
  14   5  -3  205.98   27.30
 -14   5   3  124.59   29.40
  14  -5   3  199.18   32.70
  14   5   3  213.68   21.90
  14  -5  -3  183.28   30.40
  14   5   3  177.68   24.90
   0   6  -3  113.89   14.00
   0  -6  -3  111.69   12.60
   0   6   3  119.79   13.80
   0   6   3  117.19   12.10
   0  -6   3  115.79   12.10
   0  -6   3  114.89   14.60
   1   6  -3  906.71   69.79
   1  -6   3  880.71   68.99
  -1   6   3  894.31   69.09
  -1   6   3  880.71   69.89
   1  -6   3  876.51   70.09
   1   6   3  954.50   69.39
  -1   6  -3  971.00   70.09
   1   6   3  972.30   68.49
  -1  -6   3  920.61   68.19
  -1  -6   3  931.01   69.89
   1  -6  -3  910.91   68.99
   2  -6   3  405.26   32.40
  -2   6   3  394.06   32.30
   2  -6   3  386.36   31.70
   2   6  -3  398.36   32.20
  -2   6   3  388.56   31.50
  -2  -6   3  365.86   31.50
  -2   6  -3  389.16   32.00
   2  -6  -3  360.86   31.30
  -2  -6   3  372.36   29.10
   2   6   3  404.36   30.00
  -3   6   3 1512.45  113.39
   3  -6   3 1478.95  113.39
   3   6  -3 1468.45  112.79
   3  -6   3 1435.46  113.09
  -3   6   3 1484.95  112.99
   3  -6  -3 1594.14  112.89
  -3   6  -3 1534.25  112.89
  -3  -6   3 1506.35  110.49
  -3   6  -3 1606.24  113.09
  -3  -6   3 1584.54  112.69
  -3  -6   3 1423.86  110.39
  -4   6   3  995.20   80.89
  -4   6   3 1002.70   81.49
  -4   6   3 1018.40   80.99
   4  -6   3  991.90   81.59
   4   6  -3 1004.00   80.89
   4  -6   3 1023.60   81.49
   4  -6  -3 1165.18   81.49
  -4   6  -3 1195.38   81.39
  -4   6  -3 1167.88   80.99
  -4  -6   3 1126.79   80.39
   5  -6   3   47.80   11.30
  -5   6   3   49.00   10.20
   5   6  -3   52.29    9.70
   5  -6   3   49.80   12.00
  -5   6   3   43.80   11.40
  -5   6   3   43.90   11.10
  -6   6   3  831.02   65.39
   6  -6   3  839.92   65.79
  -6   6   3  804.32   64.29
   6  -6   3  807.72   66.39
   6   6  -3  770.32   64.29
  -6   6   3  855.21   66.39
  -6   6  -3  863.21   63.79
  -6   6  -3  834.62   66.19
   6  -6  -3  850.51   65.89
  -6  -6   3  876.01   61.49
  -7   6   3  142.19   18.50
   7   6  -3  135.39   18.00
  -7   6   3  130.59   17.00
   7   6  -3  131.69   12.90
   7  -6   3  128.19   17.90
  -7   6   3  140.99   19.20
   7  -6   3  116.09   18.60
  -7   6  -3  137.29   14.70
   7   6   3  153.28   16.60
   7  -6  -3  184.38   22.90
  -7   6  -3  159.48   15.50
   8  -6   3  451.75   42.40
   8   6  -3  445.86   35.30
  -8   6   3  481.15   39.10
   8   6  -3  447.36   38.50
   8  -6   3  439.96   40.40
  -8   6   3  460.55   42.50
  -8   6   3  458.05   38.40
  -8   6  -3  409.36   34.10
   8  -6  -3  489.85   42.00
  -8   6  -3  465.95   34.50
   8   6   3  461.15   34.60
   8   6   3  472.45   37.50
   9  -6   3  102.69   19.30
  -9   6   3   92.59   19.30
   9   6  -3  115.09   13.70
  -9   6   3  100.49   13.60
  -9   6   3   91.19   13.90
   9  -6   3   96.99   17.70
   9   6  -3   82.49   14.60
   9  -6  -3  138.19   19.60
   9   6   3  138.69   18.00
 -10   6   3   77.79   11.40
 -10   6   3   84.29   20.40
  10  -6   3   81.09   18.00
  10   6  -3   80.29   14.80
  10  -6   3   80.69   19.80
  10   6  -3  102.99   14.80
 -10   6   3   82.89   11.70
  10  -6  -3  142.69   21.30
  11  -6   3  126.79   22.90
  11   6  -3  100.39   12.80
  11  -6   3  106.49   19.40
  11   6  -3   99.69   16.20
 -11   6   3  125.89   22.50
  11   6   3   69.79   15.40
  11  -6  -3  100.89   21.30
  11   6   3   77.19   10.30
 -12   6   3   84.99   23.60
  12  -6   3  112.09   21.10
  12  -6   3   84.49   23.90
  12   6  -3   88.59   14.10
  12   6  -3   85.39   17.30
  12   6   3   97.69   11.60
  12   6   3  105.09   17.40
  12  -6  -3  114.69   23.10
  13  -6   3   98.39   27.70
  13   6  -3  115.89   17.40
 -13   6   3  149.88   26.60
  13  -6   3  130.09   23.70
  13   6  -3  135.49   21.00
  13   6   3  170.58   17.70
  13   6   3  158.88   21.10
  13  -6  -3  142.69   26.80
 -14   6   3    7.70   22.80
  14   6  -3   14.60   17.00
  14   6  -3   -5.10   12.90
  14  -6   3   -2.60   19.50
  14  -6   3   51.89   26.50
  14   6   3   37.60   17.10
  14  -6  -3  -13.30   22.60
  14   6   3   36.60   10.50
   0  -7   3  221.18   19.10
   0   7  -3  203.88   20.90
   0   7   3  212.58   18.80
   0  -7  -3  210.08   18.90
   0  -7   3  215.18   21.40
   0   7   3  221.58   20.60
  -1   7   3 1066.99   79.39
   1  -7   3 1003.60   80.59
   1  -7   3 1035.70   79.29
  -1  -7  -3 1006.70   78.79
  -1   7   3 1015.70   80.29
   1   7  -3 1059.79   80.29
   1   7   3 1119.09   78.79
  -1  -7   3 1072.09   80.29
  -1  -7   3 1104.79   78.49
   1   7   3 1079.69   79.89
  -1   7  -3 1059.89   80.49
   1  -7  -3 1041.10   79.19
  -2   7   3 1611.84  115.29
   2  -7   3 1606.54  115.29
   2  -7   3 1541.75  116.09
  -2   7   3 1612.14  116.09
   2   7  -3 1608.84  115.69
   2   7   3 1486.85  114.99
  -2   7  -3 1533.35  115.09
  -2  -7   3 1480.25  115.29
   2   7   3 1511.65  113.89
  -2   7  -3 1533.05  115.69
   2  -7  -3 1459.15  114.89
   3  -7   3  114.39   15.00
  -3   7   3  105.59   13.10
   3  -7   3   96.69   12.80
  -3   7  -3   65.99   11.10
   3   7   3   69.89    9.20
  -3   7  -3   58.99    9.50
  -3  -7   3   61.79    5.70
   3  -7  -3   48.60    9.10
  -3  -7   3   46.40   10.00
   3   7   3   66.09    9.50
  -4   7   3  997.40   85.59
   4   7  -3 1031.90   85.59
   4  -7   3  993.40   85.79
   4  -7   3 1008.30   86.29
  -4   7   3 1018.40   86.39
   4   7   3 1266.77   84.89
   4  -7  -3 1216.08   86.39
  -4   7  -3 1293.77   86.29
  -4   7  -3 1251.67   86.19
  -4  -7   3 1237.98   85.29
   5   7  -3  228.58   23.10
  -5   7   3  241.48   23.40
  -5   7   3  241.78   24.60
   5  -7   3  252.67   25.90
  -5   7   3  234.48   25.20
   5  -7   3  237.48   25.90
   5   7   3  218.78   20.20
   5  -7  -3  222.38   22.40
  -5   7  -3  226.48   24.80
  -5   7  -3  238.88   23.00
  -5  -7   3  216.68   20.60
  -6   7   3  848.72   66.79
   6  -7   3  823.42   65.89
  -6   7   3  856.21   66.29
  -6   7   3  913.31   65.59
   6   7  -3  837.72   64.99
   6  -7   3  844.42   66.19
  -6  -7   3  832.52   61.99
  -6   7  -3  811.02   64.49
   6   7   3  807.72   62.89
   6  -7  -3  797.52   66.09
  -6   7  -3  825.02   66.59
  -7   7   3  491.35   38.10
   7   7  -3  488.95   38.20
   7  -7   3  518.75   41.90
  -7   7   3  518.95   39.50
   7  -7   3  508.75   40.80
  -7   7   3  489.65   39.40
   7   7   3  391.86   34.60
   7  -7  -3  428.36   40.30
  -7   7  -3  402.26   36.40
  -7   7  -3  389.96   35.70
   7   7   3  393.16   35.60
  -7   7  -3  401.16   40.60
   8  -7   3  212.88   25.70
   8  -7   3  210.08   27.60
  -8   7   3  225.48   21.80
  -8   7   3  209.38   22.90
   8   7  -3  202.38   21.70
  -8   7   3  212.48   26.60
   8  -7  -3  131.59   20.70
   8   7   3  127.39   18.00
  -8   7  -3  129.29   16.00
  -8   7  -3  125.29   16.40
   8   7   3  109.89   15.30
   9  -7   3  545.75   49.00
  -9   7   3  533.95   46.00
  -9   7   3  516.35   45.40
  -9   7   3  564.44   51.09
   9   7  -3  544.75   42.20
   9   7  -3  517.45   46.50
   9  -7   3  531.05   50.89
   9   7   3  576.24   42.90
   9  -7  -3  584.64   49.80
   9   7   3  596.54   45.20
 -10   7   3  204.18   24.10
 -10   7   3  212.18   23.40
  10   7  -3  233.78   26.80
  10   7  -3  226.38   20.50
  10  -7   3  250.87   33.60
 -10   7   3  204.08   28.20
  10  -7   3  226.38   31.10
  10   7   3  228.68   20.60
  10  -7  -3  244.58   32.80
  10   7   3  204.38   24.60
  11   7  -3   75.29   16.00
 -11   7   3   64.69    9.50
  11  -7   3   72.19   18.50
  11   7  -3   64.29   10.50
  11  -7   3   87.49   19.10
 -11   7   3   64.09    9.30
 -11   7   3   72.29   20.20
  11  -7  -3  114.89   22.40
  12  -7   3  216.48   32.60
 -12   7   3  238.68   33.40
  12   7  -3  236.98   31.20
  12   7  -3  240.38   25.70
  12  -7   3  249.58   36.30
  12   7   3  313.67   30.80
  12   7   3  304.57   25.20
  12  -7  -3  315.77   39.60
  13  -7   3  111.79   23.40
  13   7  -3   85.39   18.90
  13  -7   3   99.99   26.00
 -13   7   3  122.79   25.70
  13   7  -3   87.79   13.70
  13   7   3   85.99   12.80
  13   7   3   82.19   17.10
  13  -7  -3   97.59   25.60
  14  -7   3   31.90   24.70
  14  -7   3   31.00   21.90
  14   7  -3    5.50   11.90
 -14   7   3    4.30   23.90
  14   7  -3   15.80   17.40
  14   7   3   12.30   14.90
  14  -7  -3   34.50   23.70
  14   7   3    8.40   10.60
   0  -8  -3  387.16   31.00
   0   8  -3  393.96   33.30
   0   8   3  385.06   32.90
   0  -8   3  378.16   31.00
   0  -8   3  376.16   33.40
   0   8   3  384.06   31.00
   1  -8   3  245.48   22.70
  -1   8   3  234.68   22.80
  -1  -8  -3  246.58   21.50
  -1   8   3  263.17   24.80
   1   8  -3  225.58   24.60
   1  -8   3  248.48   24.80
  -1   8  -3  264.07   22.60
   1   8   3  272.97   23.90
   1  -8  -3  256.27   22.70
  -1  -8   3  263.07   21.30
  -1   8  -3  264.57   24.80
   1   8   3  264.97   21.90
  -1  -8   3  259.57   24.80
   2   8  -3  253.67   28.20
   2  -8   3  235.08   28.00
   2  -8   3  254.97   27.00
  -2   8   3  267.57   26.90
  -2   8   3  273.17   28.20
   2   8   3  321.57   27.00
  -2  -8   3  346.07   24.00
  -2   8  -3  327.07   26.90
   2   8   3  334.67   24.90
   2  -8  -3  328.47   27.10
  -2   8  -3  345.07   28.30
  -2  -8   3  340.67   27.90
  -3   8   3 1215.78  100.39
   3   8  -3 1268.47   99.79
   3  -8   3 1221.48   99.79
  -3   8   3 1259.67   99.69
   3  -8   3 1291.77  100.59
   3  -8  -3 1320.97   99.59
  -3   8  -3 1398.66   99.99
  -3   8  -3 1390.06  100.29
   3   8   3 1409.16   97.79
  -3  -8   3 1337.97   99.59
  -3  -8   3 1302.47   96.69
   3   8   3 1418.96   99.39
   4  -8   3 1353.36  103.09
  -4   8   3 1349.96  103.39
   4   8  -3 1357.06  102.69
  -4   8   3 1352.86  102.89
   4  -8   3 1329.17  103.69
  -4   8  -3 1419.26  103.09
   4   8   3 1354.66  101.59
   4   8   3 1354.46  100.29
   4  -8  -3 1292.37  102.09
  -4  -8   3 1370.76  101.79
  -4   8  -3 1383.76  102.99
  -5   8   3  299.07   29.90
  -5   8   3  303.07   31.40
  -5   8   3  309.47   32.20
   5  -8   3  310.77   31.60
   5   8  -3  333.57   30.30
   5  -8   3  321.77   32.10
  -5   8  -3  338.17   30.60
  -5   8  -3  361.16   31.90
   5   8   3  327.47   27.90
   5  -8  -3  338.37   31.50
  -5  -8   3  334.87   27.70
   6  -8   3  323.87   27.90
   6   8   3  216.58   21.90
  -6  -8   3  228.88   20.00
   6  -8  -3  252.37   27.60
  -6   8  -3  228.98   27.10
  -6   8  -3  220.58   24.60
  -7   8   3  831.72   71.99
   7  -8   3  807.72   71.99
   7  -8   3  801.92   71.79
  -7   8   3  824.52   69.79
  -7   8   3  817.52   70.89
   7   8  -3  811.32   69.69
   7  -8  -3  951.70   71.79
  -7   8  -3  969.70   68.59
   7   8   3  949.21   67.99
  -7   8  -3  948.31   69.39
   7   8   3  964.80   67.59
  -7   8  -3  973.20   71.09
   8   8  -3  618.04   53.79
  -8   8   3  651.53   55.19
   8  -8   3  624.54   55.59
  -8   8   3  656.03   54.49
   8  -8   3  619.64   56.99
  -8   8   3  607.74   53.69
  -8   8  -3  715.73   52.29
   8  -8  -3  702.23   56.69
   8   8   3  697.43   51.29
   8   8   3  673.83   51.39
  -8   8  -3  652.03   51.49
   9  -8   3  235.88   35.40
   9   8   3  386.76   31.10
  -9   8  -3  362.76   29.10
   9  -8  -3  381.56   39.00
  -9   8  -3  363.76   29.30
   9   8   3  343.97   30.10
 -10   8   3   23.30   12.30
 -10   8   3   15.00   19.20
  10  -8   3   20.60   16.90
  10  -8   3   17.50   18.90
 -10   8   3   25.30   11.80
  10   8  -3   20.90   13.30
  10   8   3   38.50   10.70
  10   8   3   46.40    9.60
  10  -8  -3   61.69   16.00
 -11   8   3  141.19   26.60
  11   8  -3  180.88   22.80
 -11   8   3  162.88   21.50
  11   8  -3  180.08   18.00
 -11   8   3  168.48   21.30
  11  -8   3  177.98   26.80
  11  -8   3  159.58   27.20
  11   8   3  236.18   23.70
  11  -8  -3  279.67   35.30
  11   8   3  209.98   20.90
  12  -8   3  209.98   27.10
  12   8  -3  215.88   28.60
  12   8  -3  194.78   18.10
  12  -8   3  198.18   30.00
 -12   8   3  209.68   29.60
  12   8   3  121.09   16.70
  12   8   3  121.49   18.40
  12  -8  -3  101.09   26.40
  13   8  -3   48.80   17.20
  13  -8   3   58.69   22.70
  13  -8   3   39.00   26.00
 -13   8   3   50.59   23.00
  13   8  -3   49.90   10.30
  13   8   3   46.10   11.90
  13  -8  -3   72.89   24.40
  13   8   3   42.00   14.10
 -14   8   3   20.40   24.90
  14  -8   3   48.50   28.00
  14   8  -3   56.49   11.50
  14   8  -3   26.50   18.80
  14  -8   3   35.10   23.50
  14  -8  -3   88.09   25.10
  14   8   3   56.09   13.40
  14   8   3   58.69   15.30
   0  -9  -3  125.89   15.10
   0   9  -3  141.29   18.90
   0  -9   3  115.29   16.50
   0  -9   3  147.29   15.60
   0   9   3  134.09   16.00
   0   9   3  138.59   18.40
   1  -9   3  880.31   63.49
  -1  -9  -3  870.21   62.49
   1   9  -3  880.71   64.89
   1  -9   3  847.92   65.09
  -1   9   3  880.81   64.99
  -1   9   3  887.61   63.39
   1   9   3  808.82   62.19
  -1  -9   3  759.92   64.39
  -1   9  -3  775.72   64.59
  -1   9  -3  786.92   62.89
   1   9   3  812.92   64.19
  -1  -9   3  761.52   61.89
   1  -9  -3  755.82   62.79
  -2   9   3  568.54   56.99
   2   9  -3  567.64   56.39
  -2  -9   3  744.63   53.79
   2   9   3  716.33   56.49
  -2  -9   3  730.53   56.89
   2  -9  -3  772.12   56.19
   2   9   3  786.02   54.59
  -2   9  -3  772.42   56.29
  -2   9  -3  765.82   57.49
  -3   9   3  621.64   58.69
   3  -9   3  625.04   58.99
   3  -9   3  600.24   57.69
   3   9  -3  648.24   58.29
  -3   9   3  621.54   57.69
  -3   9  -3  788.92   58.99
  -3   9  -3  824.52   58.39
   3   9   3  839.02   55.59
  -3  -9   3  775.02   58.29
   3   9   3  826.22   57.99
   3  -9  -3  779.12   57.99
  -3  -9   3  805.82   54.29
  -4   9   3  223.98   25.00
   4  -9   3  245.58   26.50
  -4   9   3  247.48   26.30
   4  -9   3  228.28   25.70
   4   9  -3  239.28   24.80
   4   9   3  200.88   22.30
   4   9   3  216.18   19.10
  -4   9  -3  245.18   24.70
  -4   9  -3  209.68   24.70
   4  -9  -3  216.58   24.70
  -4  -9   3  215.98   22.80
  -5   9   3  346.77   31.20
   5  -9   3  325.67   31.50
  -5   9   3  353.96   31.40
   5   9  -3  323.67   29.80
   5  -9   3  323.07   31.30
   5   9   3  262.47   24.30
   5   9   3  297.67   27.40
  -5  -9   3  282.67   26.70
  -5   9  -3  291.47   29.90
   5  -9  -3  308.07   28.10
  -5   9  -3  274.17   28.20
   6   9  -3   16.80   11.20
  -6   9   3   24.60   11.90
   6  -9   3   12.60   13.50
  -6   9   3    8.80   12.90
  -6   9   3   19.50   10.80
   6  -9   3    4.90   14.10
  -6   9  -3   23.70   13.90
  -6  -9   3   30.50    6.90
  -6   9  -3   28.50   10.90
   6   9   3   27.50    9.10
   6  -9  -3   26.80   13.00
   7  -9   3  181.78   24.30
  -7   9   3  176.88   22.30
  -7   9   3  156.48   20.60
   7   9   3   97.89   13.70
   7  -9  -3  116.59   19.00
  -7   9  -3   91.09   15.50
   7   9   3   97.59   13.90
  -7   9  -3   87.99   18.70
   8   9  -3  242.88   25.00
   8  -9   3  225.78   30.20
  -8   9   3  243.48   30.70
   8  -9   3  270.07   30.70
  -8   9  -3  149.99   22.40
   8   9   3  165.48   19.00
   8   9   3  177.08   21.00
  -8   9  -3  179.28   21.70
  -8   9  -3  155.58   24.00
   8  -9  -3  159.28   24.00
  -9   9   3   97.79   19.00
   9  -9   3   85.69   21.90
  -9   9   3  114.19   17.20
   9  -9   3   97.09   20.90
  -9   9   3   90.39   17.20
   9   9  -3   91.89   17.00
   9  -9  -3  111.49   18.60
  -9   9  -3  103.79   14.20
   9   9   3  121.29   14.30
   9   9   3  132.39   16.00
  -9   9  -3  123.59   16.80
 -10   9   3  368.36   42.60
  10  -9   3  381.56   39.30
  10   9  -3  356.06   36.10
 -10   9   3  368.86   35.10
  10  -9   3  378.16   42.50
 -10   9   3  354.86   34.10
  10  -9  -3  334.27   40.90
  10   9   3  334.17   30.90
 -10   9  -3  336.77   28.10
 -10   9  -3  337.47   28.10
  10   9   3  347.37   31.70
  11  -9   3  101.09   22.10
 -11   9   3   47.60   13.40
  11   9  -3   63.59   16.70
 -11   9   3   46.10   21.20
  11  -9   3   70.89   22.90
 -11   9   3   56.09   13.70
  11   9   3   83.09   12.30
  11   9   3   72.59   12.50
  11  -9  -3   57.39   21.60
  12  -9   3   28.60   25.00
 -12   9   3   21.80   23.30
 -12   9   3   17.80    8.70
  12   9  -3   25.20   16.60
  12  -9   3   50.29   21.60
 -12   9   3   16.30    8.30
  12   9   3   42.30   11.70
  12  -9  -3   64.29   21.60
  12   9   3   55.69   12.00
  13  -9   3  139.99   27.60
  13  -9   3  133.49   30.80
  13   9  -3  134.09   22.50
 -13   9   3  163.08   29.90
  13   9   3  129.89   17.20
  13   9   3  130.19   16.90
  13  -9  -3   97.29   26.50
  14  -9   3    8.00   24.30
  14  -9   3   54.49   28.30
  14   9  -3   11.40   19.20
  14   9   3   15.30   12.30
  14  -9  -3   22.00   25.70
  14   9   3   38.00   13.00
   0  10  -3 1350.96  106.39
   0 -10  -3 1449.06  104.39
   0 -10   3 1354.96  106.39
   0  10   3 1424.26  106.49
   0  10   3 1430.26  104.69
   0 -10   3 1357.16  104.19
  -1 -10  -3  871.41   69.79
   1 -10   3  783.22   72.39
   1 -10   3  845.12   70.59
   1  10  -3  854.31   72.19
  -1  10   3  808.12   72.19
  -1  10   3  882.41   70.69
  -1 -10   3  970.00   72.59
   1  10   3  982.00   69.99
  -1 -10   3  984.20   69.49
  -1  10  -3  980.20   70.59
   1 -10  -3  979.50   70.59
  -1  10  -3  998.50   72.89
   1  10   3 1035.70   72.49
   2 -10   3  239.78   24.40
  -2  10   3  234.78   23.90
   2  10   3  155.18   20.80
  -2  10  -3  139.09   20.70
  -2 -10   3  174.78   22.70
   2 -10  -3  156.38   19.90
   2  10   3  167.68   17.10
  -2  10  -3  179.08   22.40
  -2 -10   3  167.18   15.60
   3 -10   3   46.50   14.50
  -3  10  -3  105.99   15.80
   3  10   3   92.59   12.00
  -3  10  -3   80.69   14.00
  -3 -10   3  100.09    9.00
   3 -10  -3   94.09   14.20
   3  10   3   96.19   13.90
  -3 -10   3   74.79   13.40
   4 -10   3 1536.05  116.99
  -4  10   3 1516.55  116.99
  -4  10   3 1638.04  117.99
   4  10  -3 1561.54  117.19
   4 -10   3 1533.05  117.99
   4  10   3 1500.55  113.79
  -4 -10   3 1547.65  115.99
   4  10   3 1519.85  116.09
   4 -10  -3 1502.15  116.49
  -4  10  -3 1515.75  116.89
  -4  10  -3 1582.34  117.29
  -5  10   3  124.99   18.00
   5 -10   3  113.99   18.20
   5 -10   3  147.89   20.10
   5  10  -3  127.09   17.10
  -5  10   3  134.49   18.80
   5  10   3  101.99   12.40
  -5  10  -3  106.59   17.10
   5  10   3  110.09   14.70
  -5 -10   3   90.39   13.60
  -5  10  -3  121.49   17.60
   5 -10  -3  103.09   17.10
  -6  10   3  554.74   56.49
  -6  10   3  624.04   56.39
   6 -10   3  558.64   56.49
  -6  10   3  603.14   54.49
   6 -10   3  582.04   56.19
   6  10  -3  585.04   54.59
  -6 -10   3  718.63   51.49
  -6  10  -3  718.33   55.59
   6 -10  -3  697.93   56.09
   6  10   3  757.92   50.49
  -6  10  -3  774.02   57.19
   6  10   3  723.93   53.49
  -7  10   3  843.32   66.29
   7 -10   3  842.22   68.09
   7  10  -3  862.51   66.09
  -7  10   3  879.71   68.39
  -7  10   3  852.51   66.79
   7 -10   3  817.32   67.89
  -7  10  -3  770.02   67.59
  -7  10  -3  746.43   65.09
   7  10   3  793.22   64.09
   7  10   3  791.82   61.19
   7 -10  -3  786.42   67.29
   8  10  -3   88.09   15.90
  -8  10   3   82.39   19.60
   8 -10   3  100.99   19.60
   8 -10   3   78.79   19.90
  -8  10   3  101.29   17.90
  -8  10   3   87.49   16.60
  -8  10  -3   59.19   14.20
   8  10   3   54.09    9.10
   8 -10  -3   41.60   18.10
   8  10   3   64.99   12.70
  -8  10  -3   61.89   13.40
  -8  10  -3   46.70   18.20
   9 -10   3  164.88   23.50
   9 -10   3  182.08   26.40
   9  10  -3  182.48   22.10
  -9  10   3  147.99   21.00
  -9  10   3  154.68   22.20
  -9  10   3  161.58   26.00
   9  10   3  170.08   22.50
   9 -10  -3  143.69   25.00
   9  10   3  196.18   18.30
  -9  10  -3  164.48   22.70
  -9  10  -3  172.48   21.80
 -10  10   3   67.89   15.60
 -10  10   3   67.99   16.20
  10 -10   3   56.19   20.00
  10 -10   3   74.89   22.80
  10  10  -3   75.79   16.50
 -10  10   3   50.39   22.00
  10 -10  -3   58.59   17.10
 -10  10  -3   37.90   10.70
  10  10   3   46.50   12.50
 -10  10  -3   40.30   10.60
  10  10   3   26.50    8.90
 -11  10   3   14.00   13.00
 -11  10   3    8.20   13.40
 -11  10   3   25.60   17.40
  11 -10   3   -6.10   21.20
  11 -10   3    9.10   19.10
  11  10  -3   29.60   15.90
  11  10   3    7.90   11.30
  11  10   3   22.10    8.90
  11 -10  -3   28.00   22.00
  12  10  -3   81.89   19.60
 -12  10   3   87.19   14.00
  12 -10   3   54.49   26.80
  12 -10   3   81.29   24.10
 -12  10   3   62.29   13.60
 -12  10   3   90.39   26.90
  12 -10  -3   66.69   25.60
  12  10   3   67.99   14.00
  12  10   3   67.29   11.40
 -13  10   3   40.40   24.90
  13 -10   3    7.00   22.40
  13 -10   3   39.70   26.00
  13  10  -3   -1.20   18.30
  13  10   3   30.90   13.60
  13 -10  -3   33.50   25.40
  13  10   3   22.10   10.10
   0 -11  -3  144.99   17.90
   0  11  -3  132.89   18.80
   0  11   3  127.29   18.20
   0 -11   3  118.49   18.80
   0 -11   3  151.58   17.30
   0  11   3  142.19   18.30
   1 -11   3  125.49   18.40
  -1  11   3  110.19   17.20
  -1  11   3  121.59   17.50
   1  11  -3  119.19   18.00
   1 -11   3  106.09   17.90
  -1 -11  -3  123.69   15.20
  -1  11  -3  188.08   22.10
  -1 -11   3  182.58   22.00
  -2  11  -3  104.99   14.80
  -2 -11   3   88.89   16.30
  -2 -11   3  119.69   13.00
   2  11   3  110.09   16.40
  -2  11  -3  115.89   17.80
   2  11   3  124.39   14.90
   2 -11  -3  125.29   18.10
   3 -11   3  242.28   26.40
  -3  11   3  203.08   25.50
  -3  11   3  234.38   23.00
   3  11  -3  210.38   23.90
   3 -11   3  195.58   22.70
  -3  11  -3  148.69   20.30
   3 -11  -3  161.68   21.60
  -3 -11   3  176.88   14.80
   3  11   3  146.89   16.70
  -3  11  -3  158.68   22.40
  -3 -11   3  128.69   19.40
   3  11   3  146.49   21.60
   4  11  -3   81.79   15.30
   4 -11   3   85.79   15.50
  -4  11   3   93.59   15.90
   4 -11   3   87.19   17.80
  -4  11   3   86.99   17.50
   4  11   3  106.89   12.30
  -4  11  -3   85.89   16.30
  -4 -11   3   77.69   14.00
  -4  11  -3   88.29   15.80
   4  11   3   73.79   14.50
   4 -11  -3   78.79   15.20
   5  11  -3  968.10   72.19
   5 -11   3  956.70   73.39
  -5  11   3  969.70   72.59
   5 -11   3  931.81   72.29
  -5  11   3  955.30   72.99
   5 -11  -3  821.42   71.49
   5  11   3  873.21   66.99
   5  11   3  857.91   70.29
  -5 -11   3  858.91   69.39
  -5  11  -3  840.22   71.79
  -5  11  -3  856.01   72.19
   6 -11   3  101.19   19.30
  -6  11   3   97.09   18.30
  -6  11   3  115.89   19.00
   6 -11   3   99.09   15.50
  -6  11   3  101.79   17.30
   6 -11  -3   32.10   16.20
  -6 -11   3   41.80   10.10
  -6  11  -3   58.79   14.80
   6  11   3   42.10   12.90
   6  11   3   50.09    7.50
  -6  11  -3   43.50   16.60
   7 -11   3   21.90   17.60
  -7  11   3   17.10   14.30
   7  11  -3   32.80   14.00
   7 -11   3   15.20   13.40
  -7  11   3   22.40   13.50
  -7  11   3   21.60   16.50
   7 -11  -3   34.00   13.30
  -7  11  -3   45.90   15.10
  -7  11  -3   35.20   16.80
   7  11   3   31.10   12.30
   7  11   3   38.00    6.40
   8 -11   3  117.29   22.70
  -8  11   3  105.89   18.70
  -8  11   3   95.39   19.90
  -8  11   3  103.69   22.20
   8  11  -3   94.59   17.90
   8 -11   3   97.99   18.30
  -8  11  -3   37.70   19.60
   9  11  -3   71.29   16.70
   9 -11   3   50.39   20.50
  -9  11   3   67.09   21.00
  -9  11   3   55.39   17.70
  -9  11   3   54.09   16.20
   9 -11   3   52.69   21.10
   9 -11  -3    1.70   17.70
  -9  11  -3   20.20   13.50
  -9  11  -3   15.50   12.70
  10 -11   3  305.57   39.50
 -10  11   3  303.67   35.80
 -10  11   3  335.67   36.40
  10 -11   3  324.47   42.80
  10  11  -3  359.26   36.00
 -10  11   3  330.57   34.00
  10  11   3  303.07   31.90
  10 -11  -3  265.07   40.50
  10  11   3  270.07   25.00
 -10  11  -3  303.47   30.30
 -10  11  -3  275.27   29.50
  11 -11   3   81.39   23.90
 -11  11   3   52.69   16.20
 -11  11   3   42.40   15.40
 -11  11   3   42.30   23.40
  11 -11   3   28.50   22.70
  11  11  -3   33.70   17.50
  11  11   3   14.90   13.40
  11  11   3   18.10    7.10
 -11  11  -3   12.80    8.30
  11 -11  -3   20.50   21.40
 -11  11  -3   20.20    8.50
 -12  11   3   45.90   14.80
  12 -11   3   76.49   26.30
  12  11  -3   34.80   19.30
 -12  11   3   49.10   26.90
 -12  11   3   61.79   15.40
  12 -11   3   47.00   27.00
  12 -11  -3   62.39   24.60
  12  11   3   89.39   15.90
  12  11   3   55.59    9.10
 -13  11   3  104.89   13.20
  13  11  -3   94.69   22.80
  13 -11   3  131.99   30.60
  13 -11   3  157.98   26.90
  13  11   3   85.79   11.10
  13  11   3  104.29   18.50
  13 -11  -3  123.39   28.80
   0  12   3  818.72   63.19
   0  12  -3  763.02   63.39
   0  12   3  758.82   60.19
   0 -12   3  789.12   60.09
   0 -12  -3  744.73   59.89
   0 -12   3  762.32   63.39
  -1 -12  -3  149.39   19.50
   1 -12   3  134.89   21.40
  -1  12   3  155.78   21.40
   1 -12   3  171.28   21.60
  -1  12   3  146.79   21.90
   1  12  -3  145.99   21.20
  -1  12  -3  209.38   21.70
   1  12   3  239.48   25.10
  -1 -12   3  246.78   25.10
   2 -12   3  338.57   35.50
   2  12  -3  380.66   35.20
  -2  12   3  403.56   33.30
   2 -12   3  398.26   32.90
  -2  12   3  369.16   36.30
  -2 -12   3  332.57   28.60
  -2  12  -3  335.87   33.20
   2  12   3  328.67   35.20
  -2  12  -3  356.56   35.90
   2 -12  -3  343.07   32.50
   2  12   3  332.47   30.10
  -2 -12   3  324.17   34.10
  -3  12   3  564.34   45.30
  -3  12   3  561.94   47.00
   3  12  -3  585.74   46.70
   3 -12   3  532.25   44.60
   3 -12   3  531.25   47.70
  -3  12  -3  522.05   46.60
  -3 -12   3  506.05   45.50
  -3  12  -3  505.95   44.60
   3  12   3  469.55   40.80
   3  12   3  484.45   44.80
   3 -12  -3  510.95   44.50
  -3 -12   3  514.55   39.50
   4 -12   3  375.26   33.00
  -4  12   3  323.37   30.50
   4  12  -3  360.06   34.50
   4 -12   3  328.47   35.60
  -4  12   3  325.17   34.40
   4  12   3  283.87   32.70
  -4  12  -3  315.47   32.80
   4 -12  -3  312.87   32.60
  -4  12  -3  285.97   33.60
   4  12   3  297.07   26.50
  -4 -12   3  293.67   31.00
   5 -12   3  169.08   25.80
  -5  12   3  166.48   25.20
   5  12  -3  157.38   23.10
   5 -12   3  189.98   28.10
   5 -12  -3  236.08   27.90
   5  12   3  222.18   26.30
  -5  12  -3  231.88   28.10
  -5  12  -3  198.88   27.50
   5  12   3  228.78   18.70
  -5 -12   3  220.88   23.60
   6 -12   3   72.59   19.10
  -6  12   3   95.09   19.90
  -6  12   3   79.09   19.90
   6 -12   3   98.09   21.20
   6  12  -3   83.29   18.10
  -6  12  -3   81.69   18.60
   6  12   3  110.59   11.90
  -6  12  -3  110.59   19.70
   6  12   3   76.89   16.20
   6 -12  -3   91.19   18.90
  -6 -12   3  117.69   16.50
   7  12   3  232.38   19.20
   7 -12  -3  219.28   31.90
  -7  12  -3  223.88   32.60
   7  12   3  243.38   28.30
  -7  12  -3  210.18   30.60
  -8  12   3  761.82   60.49
   8 -12   3  735.63   62.89
   8 -12   3  750.72   63.19
  -8  12   3  757.72   60.19
   8  12  -3  724.63   60.29
  -8  12   3  749.92   60.99
  -8  12  -3  663.83   61.99
   8  12   3  649.64   51.89
   8  12   3  640.34   57.99
   8 -12  -3  666.73   61.59
  -8  12  -3  632.44   59.29
   9  12  -3  368.86   37.30
   9 -12   3  346.17   41.50
   9 -12   3  385.06   43.30
  -9  12   3  415.06   42.30
  -9  12   3  369.86   36.80
  -9  12   3  359.56   39.20
  -9  12  -3  305.97   34.20
   9 -12  -3  320.67   40.80
   9  12   3  292.37   34.60
  -9  12  -3  315.77   34.90
   9  12   3  320.57   25.50
   9  12   3  315.57   25.40
  10  12  -3   98.39   21.20
  10 -12   3  116.69   27.30
 -10  12   3  147.79   21.80
  10 -12   3  140.79   26.90
 -10  12   3  139.29   22.80
 -10  12   3  124.19   26.90
  10  12   3  145.19   20.40
  10 -12  -3  118.19   25.40
  10  12   3  135.49   11.30
 -10  12  -3  147.29   18.60
  10  12   3  138.09   11.30
 -10  12  -3  139.89   19.20
 -11  12   3  245.68   31.60
  11 -12   3  233.38   34.50
  11 -12   3  248.48   35.00
  11  12  -3  226.48   28.60
 -11  12   3  191.98   26.70
 -11  12   3  305.97   43.20
 -11  12  -3  229.48   25.60
  11  12   3  211.28   30.70
 -11  12  -3  227.88   25.10
  11 -12  -3  213.08   32.90
 -12  12   3   63.79   26.70
 -12  12   3   80.29   17.50
  12 -12   3   57.99   28.30
  12  12  -3  109.39   21.70
  12 -12   3   62.69   25.90
 -12  12   3   66.69   17.10
  12 -12  -3   32.90   26.20
  12  12   3   49.20   17.00
  13 -12   3   57.59   28.40
 -13  12   3   42.20   12.70
  13 -12   3   59.09   27.20
  13  12  -3   77.49   22.20
 -13  12   3   57.99   13.50
  13  12   3  118.09   19.20
  13 -12  -3   33.50   28.30
   0 -13   3   76.19   12.50
   0  13  -3   79.19   17.30
   0 -13   3   78.09   16.90
   0  13   3   70.59   13.00
   0  13   3   69.59   15.80
   0 -13  -3   53.99   11.90
  -1 -13  -3  598.24   46.30
  -1  13   3  616.04   50.89
   1 -13   3  609.24   51.29
  -1  13   3  631.04   47.60
   1 -13   3  623.64   47.20
   1  13  -3  573.14   50.59
  -1 -13   3  557.64   50.89
   1  13   3  543.75   46.30
  -1  13  -3  547.85   50.69
   1  13   3  546.05   50.29
   1 -13  -3  563.94   47.40
  -1  13  -3  528.15   46.60
  -1 -13   3  514.05   45.20
  -2  13   3  117.29   19.70
  -2  13   3  106.49   16.30
   2  13  -3  145.69   20.20
   2 -13   3  130.89   19.90
   2 -13   3  122.79   16.60
  -2 -13   3  102.09   14.00
   2 -13  -3   98.49   15.80
  -2 -13   3   96.69   18.10
  -2  13  -3  101.09   19.50
   2  13   3  101.49   13.40
  -2  13  -3   96.39   15.70
   2  13   3  116.39   18.60
  -3  13   3  293.37   33.20
   3 -13   3  289.97   33.30
   3 -13   3  305.67   29.90
  -3  13   3  258.37   29.80
   3  13  -3  277.17   31.90
  -3 -13   3  310.37   31.50
   3 -13  -3  277.77   29.50
   3  13   3  235.68   24.50
  -3 -13   3  250.87   22.10
   3  13   3  295.67   30.70
  -3  13  -3  257.87   32.10
  -3  13  -3  240.08   29.00
   4 -13   3  528.55   44.60
   4  13  -3  502.75   45.50
  -4  13   3  581.44   47.80
  -4  13   3  555.34   45.70
   4 -13   3  493.45   47.80
   4  13   3  451.35   44.10
  -4  13  -3  497.95   44.80
  -4  13  -3  503.85   46.00
   4 -13  -3  440.66   44.20
   4  13   3  480.75   39.30
  -4 -13   3  441.76   43.50
  -5  13   3  117.29   22.10
   5  13  -3  111.09   19.80
   5 -13   3  147.49   23.80
   5 -13   3  157.48   21.50
  -5  13   3  155.18   21.60
  -5  13  -3   99.89   18.70
   5 -13  -3  120.79   19.30
  -5  13  -3  127.09   21.50
   5  13   3  102.59   18.20
  -5 -13   3  119.79   17.00
   5  13   3  120.39   14.10
   6 -13   3  650.93   50.09
   6 -13   3  672.33   52.49
  -6  13  -3  492.85   48.70
   6  13   3  495.45   39.80
  -6 -13   3  473.15   42.80
   6 -13  -3  489.35   48.10
  -6  13  -3  463.65   47.60
   6  13   3  515.45   46.40
  -7  13   3   81.59   21.60
  -7  13   3   83.69   20.20
   7 -13   3   96.89   24.00
  -7  13   3   63.59   21.80
   7  13  -3   94.49   19.80
   7 -13   3  101.49   18.80
  -7  13  -3  134.49   22.60
   7 -13  -3  169.18   23.20
   8  13  -3  113.19   21.60
  -8  13   3  154.38   25.10
  -8  13   3  135.39   22.90
  -8  13   3  123.89   25.50
   8 -13   3  182.18   27.20
   8 -13   3  149.49   25.30
  -8  13  -3  121.79   21.40
   8 -13  -3  135.79   24.60
   8  13   3  128.89   20.30
  -8  13  -3  141.69   25.00
   9  13  -3  604.54   53.89
   9 -13   3  570.84   57.69
   9 -13   3  624.24   58.29
  -9  13   3  612.44   54.99
  -9  13   3  564.04   52.09
  -9  13   3  571.54   57.79
   9 -13  -3  614.34   57.29
   9  13   3  604.24   52.19
  -9  13  -3  529.45   52.39
  -9  13  -3  559.14   51.69
  10 -13   3   70.39   24.60
 -10  13   3   56.49   18.50
  10  13  -3   62.39   19.10
 -10  13   3   64.89   20.00
 -10  13   3   71.99   25.20
  10 -13   3   93.79   25.10
 -10  13  -3    7.60   14.80
  10  13   3   16.70   15.70
 -10  13  -3   12.80   15.90
  10 -13  -3   29.20   22.40
 -11  13   3  172.28   23.90
  11 -13   3  152.78   29.50
  11 -13   3  142.49   31.80
  11  13  -3  143.99   25.00
 -11  13   3  163.58   30.30
 -11  13   3  118.99   23.90
 -11  13  -3  150.08   19.70
  11 -13  -3  179.68   30.70
  11  13   3  159.58   22.70
 -11  13  -3  162.18   20.50
 -12  13   3  103.69   21.10
 -12  13   3  136.59   21.30
  12  13  -3  120.69   24.90
  12 -13   3   93.99   29.40
  12 -13   3  149.88   32.10
  12 -13  -3  122.29   28.40
 -12  13  -3  129.29   16.30
 -12  13  -3  142.19   16.70
  12  13   3  115.49   21.30
   0  14   3  420.16   41.10
   0  14   3  430.46   36.60
   0 -14   3  411.26   36.20
   0 -14  -3  446.76   36.40
   0  14  -3  331.67   40.90
   0 -14   3  446.56   41.80
  -1 -14  -3  185.78   20.30
  -1  14   3  184.08   21.80
   1  14  -3  105.59   21.30
   1 -14   3  169.98   23.00
   1 -14   3  179.18   22.80
  -1  14   3  110.29   21.50
   1  14   3   95.99   21.30
   1  14   3  164.18   20.90
  -1  14  -3  132.29   20.50
   1 -14  -3  146.59   21.20
  -1 -14   3  152.78   22.30
  -1 -14   3  159.78   18.40
  -2 -14  -3  144.99   18.30
   2 -14   3  119.39   21.30
   2 -14   3  163.78   22.20
  -2  14   3  129.89   21.50
  -2  14   3  127.29   17.50
   2  14  -3  109.39   19.80
  -2 -14   3  104.09   19.70
   2 -14  -3  144.89   20.90
   2  14   3  113.89   20.30
  -2 -14   3  122.59   15.40
  -2  14  -3   91.89   16.70
   2  14   3  104.19   14.30
  -2  14  -3   99.29   20.70
   3 -14   3  368.06   42.40
  -3  14   3  381.26   42.90
  -3  14   3  388.86   40.10
   3 -14   3  388.26   39.70
  -3 -14   3  429.46   33.40
  -3  14  -3  495.15   43.20
   3  14   3  413.16   35.40
   3 -14  -3  446.66   39.70
  -3  14  -3  478.85   40.00
  -3 -14   3  423.56   41.20
   3  14   3  437.86   41.50
   4  14  -3   49.90   17.00
   4 -14   3   44.90   15.60
  -4  14   3   68.09   17.30
  -4  14   3   78.09   18.60
   4 -14   3   47.60   20.10
   4  14   3   43.80    9.20
   4 -14  -3   53.59   16.40
  -4  14  -3   43.70   15.10
  -4 -14   3   46.80   15.80
   4  14   3   37.20   15.70
  -4  14  -3   49.90   17.00
  -5  14   3  106.59   22.00
  -5  14   3   84.09   20.90
   5 -14   3   87.69   22.80
   5  14  -3  100.69   20.70
   5 -14   3   90.39   20.60
   5 -14  -3  165.38   22.00
  -5 -14   3  177.28   23.00
  -5  14  -3  142.99   22.10
   5  14   3  161.48   21.50
   5  14   3  143.49   15.50
  -5  14  -3  150.08   21.90
   6  14  -3   93.89   19.30
  -6  14   3  104.49   21.90
   6 -14   3   85.09   20.10
  -6  14   3   76.59   21.00
   6 -14   3   80.89   23.10
  -6  14  -3  111.29   20.10
  -6  14  -3   98.19   21.30
   6  14   3   96.19   12.00
   6  14   3  102.09   18.40
   6 -14  -3   89.29   19.60
  -7  14   3   72.79   21.20
  -7  14   3   97.89   22.00
   7 -14   3   88.59   24.10
  -7  14   3   66.09   19.40
   7  14  -3   61.89   19.30
   7 -14   3   66.59   22.00
  -7  14  -3   51.49   20.20
   7  14   3   61.79    7.50
  -7  14  -3   36.70   17.80
   7  14   3   64.79   17.90
   7 -14  -3   51.99   20.80
  -8  14   3   69.19   23.00
   8 -14   3   67.39   23.20
  -8  14   3   42.70   19.40
   8  14  -3   54.09   18.50
  -8  14   3   43.10   21.00
   8 -14   3   89.39   24.90
  -8  14  -3  113.29   23.70
   8  14   3   89.49   19.20
   8 -14  -3  108.59   23.20
  -8  14  -3   82.79   19.80
   9 -14   3   31.20   21.60
  -9  14   3   21.30   19.00
   9 -14   3   56.29   24.40
   9  14  -3   16.20   19.70
  -9  14   3   39.50   22.70
  -9  14   3   29.70   21.00
   9  14   3   21.90   16.90
   9 -14  -3   19.20   22.70
  -9  14  -3   37.60   17.70
  -9  14  -3   61.99   18.60
  10 -14   3  167.48   30.40
  10 -14   3  174.38   29.10
 -10  14   3  155.08   29.90
 -10  14   3  149.09   23.10
 -10  14   3  177.68   26.20
  10  14  -3  153.48   23.90
 -10  14  -3   78.99   20.70
  10 -14  -3   72.89   26.50
  10  14   3  123.49   21.90
 -10  14  -3   80.39   20.10
 -11  14   3  231.48   27.90
 -11  14   3  180.58   27.40
  11 -14   3  195.78   33.90
  11  14  -3  224.38   29.10
 -11  14   3  201.68   33.50
  11 -14   3  224.88   34.70
  11 -14  -3  184.98   31.30
 -11  14  -3  211.68   30.00
 -11  14  -3  169.38   23.40
  11  14   3  178.68   26.30
 -12  14   3   49.20   19.20
  12 -14   3   46.70   29.70
  12 -14   3   48.10   29.90
  12  14  -3   31.20   22.50
 -12  14   3   43.10   19.70
  12  14   3   68.99   20.20
  12 -14  -3   52.59   28.70
 -12  14  -3   76.99   14.50
 -12  14  -3   49.99   13.70
   0 -15   3   29.30   17.70
   0  15   3   19.00   16.90
   0  15  -3   17.90   16.50
   0  15   3   11.70   12.20
   0 -15   3   20.90   11.40
   0 -15  -3   23.80   12.40
  -1  15   3  170.98   24.30
  -1  15   3  193.58   23.00
   1 -15   3  198.68   25.50
   1  15  -3  201.48   24.60
   1  15   3  132.89   23.10
  -1  15  -3  151.48   23.50
  -1  15  -3  124.19   18.40
   1  15   3  118.89   17.00
   1 -15  -3  129.19   18.30
  -1 -15   3  150.28   22.80
  -1 -15   3  137.89   19.60
  -2  15   3  233.38   27.10
   2 -15   3  220.28   25.90
   2  15  -3  214.38   30.50
  -2 -15  -3  222.88   22.90
  -2  15   3  259.57   32.70
   2 -15   3  178.08   27.00
   2  15   3  158.48   21.90
  -2  15  -3  188.58   25.10
   2  15   3  178.08   25.30
  -2 -15   3  167.58   19.90
  -2 -15   3  167.38   24.20
  -2  15  -3  162.08   25.70
   2 -15  -3  205.28   27.30
   3 -15   3   58.19   16.50
   3  15  -3   62.29   18.30
  -3  15   3   46.90   16.50
  -3  15   3   89.19   21.10
   3 -15   3   85.09   21.60
   3  15   3   70.79   11.60
  -3  15  -3   65.39   16.50
  -3 -15   3   69.59   17.20
  -3 -15   3   61.19    9.20
   3 -15  -3   83.99   17.00
  -3  15  -3   60.79   19.30
   3  15   3   73.49   18.80
  -4  15   3    3.30   15.10
   4 -15   3   11.30   15.20
   4 -15   3   10.70   18.40
   4  15  -3   -6.40   16.90
  -4  15   3   -4.30   17.80
  -4  15  -3   25.20   18.10
  -4  15  -3   24.30   16.20
   4 -15  -3   44.70   16.70
   4  15   3   28.60    8.90
  -4 -15   3   27.40   15.10
   4  15   3   23.50   16.30
   5 -15   3  101.29   25.40
   5 -15   3  125.09   22.90
  -5  15   3  113.79   23.20
   5  15  -3  150.38   23.60
  -5  15   3  128.69   25.00
  -5  15  -3  186.28   23.70
  -5 -15   3  151.58   20.20
   5  15   3  158.58   22.60
   5 -15  -3  141.19   20.10
  -5  15  -3  167.98   24.90
   5  15   3  149.49   16.40
   6 -15   3  223.38   34.80
  -6  15   3  237.98   37.70
   6 -15   3  270.67   37.80
   6  15  -3  235.98   35.40
  -6  15   3  217.58   33.20
   6  15   3  364.16   36.60
   6  15   3  313.57   24.20
  -6  15  -3  350.06   38.10
   6 -15  -3  382.96   37.10
  -6  15  -3  312.27   39.50
  -7  15   3  253.97   36.90
  -7  15   3  258.77   36.10
  -7  15   3  245.38   33.60
   7 -15   3  238.88   32.90
   7 -15   3  253.87   36.30
   7  15  -3  233.68   33.30
  -7  15  -3  173.68   28.00
   7  15   3  195.58   26.80
  -7  15  -3  217.18   30.00
   7 -15  -3  206.78   29.30
   8  15  -3   25.00   18.70
   8 -15   3   19.50   22.70
  -8  15   3   13.40   19.80
   8 -15   3    1.60   22.40
  -8  15   3    7.20   19.40
  -8  15   3   -3.80   15.80
  -8  15  -3   -5.90   19.60
   8 -15  -3    9.10   20.40
   8  15   3   36.60   17.70
  -8  15  -3    7.40   18.30
  -9  15   3  328.97   42.50
   9 -15   3  373.06   46.60
   9 -15   3  312.97   45.70
   9  15  -3  312.57   41.40
  -9  15   3  338.37   41.20
  -9  15   3  298.07   43.60
   9  15   3  320.27   39.90
  -9  15  -3  330.77   39.50
  -9  15  -3  286.77   37.90
   9 -15  -3  303.77   43.30
  10 -15   3   11.10   25.60
  10  15  -3   33.30   21.00
 -10  15   3   35.70   21.00
  10 -15   3   43.70   25.80
 -10  15   3   21.00   25.20
 -10  15   3   16.30   19.40
 -10  15  -3   52.49   19.30
 -10  15  -3   57.19   19.10
  10 -15  -3   28.50   25.30
  10  15   3   65.29   20.20
 -11  15   3  106.69   23.30
  11 -15   3   80.09   29.90
 -11  15   3  109.89   24.50
  11 -15   3  140.29   31.50
  11  15  -3   74.49   24.40
 -11  15  -3  105.59   21.10
  11  15   3  110.39   23.70
  11 -15  -3   87.49   28.50
 -11  15  -3  105.39   20.90
   0  16  -3   31.60   18.90
   0  16   3   22.90   13.60
   0 -16   3   31.00   18.80
   0 -16  -3   29.00   12.50
   0  16   3   25.60   18.70
   0 -16   3   36.70   12.20
  -1 -16  -3  106.59   15.00
   1 -16   3  100.59   16.70
   1 -16   3  118.09   22.60
  -1  16   3   99.39   17.80
   1  16  -3  104.29   21.80
  -1  16   3  105.29   21.00
  -1 -16   3   65.59   20.10
  -1  16  -3   61.19   21.30
  -1 -16   3   74.19   13.40
   1  16   3   75.19   15.00
   1 -16  -3   71.99   15.80
   1  16   3   83.29   20.40
   2 -16   3   32.80   15.30
  -2  16   3   30.80   15.30
  -2  16   3   25.20   15.30
  -2 -16  -3   35.50   11.80
   2 -16   3   44.50   20.80
   2  16  -3   32.30   19.00
  -2  16  -3   41.00   18.80
  -2 -16   3    5.60   16.70
   2  16   3   12.40   17.60
  -2  16  -3   27.10   14.90
  -2 -16   3   27.00    9.40
   2  16   3   25.50   11.30
   2 -16  -3   33.90   15.20
  -3  16   3 1033.20   86.79
   3 -16   3  992.10   87.39
   3  16  -3 1005.10   85.79
  -3  16   3 1030.70   83.99
   3 -16   3 1047.50   83.39
  -3 -16   3 1051.89   78.59
   3 -16  -3 1054.29   83.19
   3  16   3 1037.70   85.69
  -3  16  -3 1072.39   86.49
  -3 -16   3 1032.20   83.99
   3  16   3 1054.99   80.29
  -3  16  -3 1114.49   83.69
   4 -16   3  200.98   28.60
   4 -16   3  204.48   32.50
   4  16  -3  199.48   30.20
  -4  16   3  196.58   28.90
  -4  16   3  187.38   31.20
  -4  16  -3  321.77   37.70
  -4 -16   3  343.87   33.30
   4  16   3  308.37   25.50
   4  16   3  308.97   35.00
  -4  16  -3  278.77   33.00
   4 -16  -3  323.37   33.90
   5 -16   3   65.29   20.70
  -5  16   3   86.09   21.30
  -5  16   3   76.49   23.30
   5 -16   3   73.29   24.60
   5  16  -3   89.99   21.50
  -5  16  -3   79.79   20.40
  -5 -16   3   86.19   18.20
   5  16   3   79.19   20.70
  -5  16  -3   93.29   22.90
   5  16   3   91.09   11.30
   5 -16  -3   94.29   19.50
   6 -16   3   72.79   24.30
  -6  16   3   58.89   22.10
  -6  16   3   88.09   23.50
   6  16  -3   78.09   20.80
   6 -16   3   71.09   22.00
   6 -16  -3   69.99   20.00
  -6  16  -3   37.40   21.10
   6  16   3   62.39    8.30
   6  16   3   51.09   20.30
  -6  16  -3   33.60   20.30
   7 -16   3  133.49   27.10
   7  16  -3  161.98   26.00
  -7  16   3  147.49   27.60
   7 -16   3  109.49   28.50
  -7  16   3  142.59   26.50
  -7  16  -3  175.98   27.40
   7  16   3  150.08   25.50
  -7  16  -3  169.88   26.70
   7 -16  -3  169.18   27.50
   8  16  -3  142.79   26.60
  -8  16   3  148.29   26.30
  -8  16   3  160.78   26.10
   8 -16   3  127.89   26.80
   8 -16   3  148.89   30.60
  -8  16   3  153.78   28.30
  -8  16  -3  123.49   25.80
   8 -16  -3   88.19   25.30
   8  16   3  126.99   24.20
   9  16  -3  -11.10   21.30
  -9  16   3   37.60   21.30
  -9  16   3   20.90   22.10
   9 -16   3   -3.90   26.10
  -9  16   3   76.49   25.90
   9 -16   3    9.80   24.60
   9 -16  -3   14.30   22.00
   9  16   3   35.20   20.50
  -9  16  -3    6.80   20.30
 -10  16   3   -2.80   22.40
  10 -16   3   47.60   27.50
 -10  16   3   27.80   22.60
  10 -16   3   21.50   27.70
  10  16  -3   39.40   23.30
 -10  16   3   11.40   25.70
  10 -16  -3   49.20   26.30
 -10  16  -3   63.99   21.30
  10  16   3   76.19   21.90
 -10  16  -3   92.89   22.10
  11 -16   3   93.79   31.70
 -11  16   3   95.09   24.00
  11  16  -3   97.69   27.50
 -11  16   3   73.89   24.80
  11 -16   3  146.09   33.20
 -11  16  -3   78.39   22.00
  11  16   3  102.19   24.30
  11 -16  -3   87.99   30.60
 -11  16  -3   95.19   22.10
   0 -17   3  247.58   29.00
   0  17   3  261.47   31.20
   0  17  -3  230.78   32.50
   0 -17  -3  292.87   28.80
   0  17   3  248.58   37.00
   0 -17   3  282.37   36.80
  -1  17   3  445.76   49.90
   1 -17   3  403.36   49.40
  -1  17   3  463.25   45.40
   1 -17   3  460.15   43.80
  -1 -17  -3  435.86   42.10
   1  17  -3  382.76   48.60
  -1  17  -3  506.35   49.10
   1  17   3  493.15   49.30
   1  17   3  512.05   43.10
  -1 -17   3  526.75   41.40
   1 -17  -3  510.55   43.30
  -1 -17   3  574.64   49.20
  -2  17   3   47.50   17.60
  -2  17   3   26.20   21.40
   2 -17   3   39.30   16.60
   2  17  -3   28.60   19.00
   2 -17   3   44.90   20.40
  -2 -17   3   48.40   20.40
   2 -17  -3   60.89   17.20
  -2  17  -3   66.59   22.20
  -2 -17   3   60.19   11.40
  -2  17  -3   65.29   16.10
   2  17   3   61.19   13.60
   2  17   3   60.19   20.10
   3  17  -3  104.09   22.90
  -3  17   3   65.99   19.60
   3 -17   3   66.59   22.80
  -3  17   3   62.49   23.40
   3 -17   3   64.59   18.90
  -3  17  -3  120.39   20.70
  -3 -17   3  128.09   15.40
  -3  17  -3  133.29   25.10
   3  17   3  138.29   24.00
   3 -17  -3  110.49   20.10
   3  17   3  115.59   15.30
  -3 -17   3  116.39   22.50
  -4  17   3  150.58   28.00
   4  17  -3  151.78   26.70
   4 -17   3  141.59   23.70
   4 -17   3  146.99   29.00
  -4  17   3  146.39   24.80
   4 -17  -3  161.18   24.60
  -4  17  -3  216.88   29.30
  -4  17  -3  157.08   24.10
  -4 -17   3  165.38   24.40
   4  17   3  172.98   21.10
   4  17   3  198.98   28.00
   5  17  -3  337.17   47.30
  -5  17   3  393.36   43.80
   5 -17   3  368.06   43.60
   5 -17   3  391.56   48.50
  -5  17   3  369.56   47.50
   5 -17  -3  411.46   43.40
  -5  17  -3  410.46   46.30
  -5  17  -3  415.26   43.60
  -5 -17   3  426.86   41.20
   5  17   3  447.66   46.50
   5  17   3  423.26   34.00
   6 -17   3  -10.00   23.50
  -6  17   3    1.90   21.10
   6 -17   3    0.80   18.80
   6  17  -3  -26.80   19.10
  -6  17   3  -23.20   21.10
   6  17   3    7.30   19.50
  -6  17  -3   21.90   22.00
  -6  17  -3   20.70   20.40
   6 -17  -3    1.40   18.90
   6  17   3   15.20    6.30
   7 -17   3  127.19   27.00
   7  17  -3  123.89   25.90
   7 -17   3  128.59   30.30
  -7  17   3  147.39   28.80
  -7  17   3  144.09   26.80
  -7  17  -3  128.89   25.40
  -7  17  -3  125.89   25.60
   7 -17  -3  156.08   27.50
   7  17   3  165.58   26.40
   8 -17   3   86.19   26.00
  -8  17   3   60.99   25.40
  -8  17   3   62.39   23.30
   8  17  -3   61.49   24.20
   8 -17   3   66.79   27.70
  -8  17   3   52.89   23.40
  -8  17  -3   69.79   23.20
   8  17   3    2.20   21.00
   8 -17  -3   45.60   22.80
   9 -17   3   64.79   25.90
   9  17  -3   81.29   25.70
   9 -17   3   68.29   28.60
  -9  17   3   73.99   25.20
  -9  17   3   62.39   27.90
  -9  17   3   83.29   26.40
   9  17   3   54.59   23.70
  -9  17  -3   31.20   23.30
   9 -17  -3   69.09   21.90
 -10  17   3   76.69   25.80
 -10  17   3   57.49   25.70
  10  17  -3   75.39   27.20
  10 -17   3   93.29   31.00
  10 -17   3   88.79   28.20
 -10  17  -3   55.29   22.80
  10 -17  -3   89.99   28.00
 -10  17  -3   52.39   22.00
  10  17   3   57.29   23.30
   0 -18   3  263.47   28.70
   0  18   3  234.98   32.80
   0  18  -3  215.48   32.50
   0  18   3  228.28   29.50
   0 -18  -3  282.87   28.90
   0 -18   3  241.78   32.80
  -1 -18  -3  472.85   41.20
   1  18  -3  408.16   49.10
  -1  18   3  475.85   49.99
   1 -18   3  425.56   42.50
   1 -18   3  436.96   49.20
  -1  18   3  400.06   44.70
   1  18   3  408.36   49.30
  -1  18  -3  489.65   50.59
  -1 -18   3  467.15   50.19
   1  18   3  446.06   42.40
   1 -18  -3  481.45   42.60
  -1 -18   3  500.15   40.40
   2 -18   3  471.25   46.50
  -2  18   3  444.46   39.80
   2  18  -3  393.76   44.80
  -2  18   3  455.45   44.60
   2 -18  -3  346.37   37.40
  -2  18  -3  358.06   44.60
  -2 -18   3  306.07   41.10
  -2 -18   3  311.97   32.60
   2  18   3  305.67   43.40
   2  18   3  332.67   35.00
   3  18  -3  235.58   31.50
  -3  18   3  253.17   33.10
   3 -18   3  258.57   32.10
   3 -18   3  234.08   33.10
  -3  18   3  213.28   31.60
   3  18   3  208.98   30.90
  -3  18  -3  199.88   31.70
  -3 -18   3  219.58   22.00
   3 -18  -3  224.58   31.70
  -3  18  -3  216.08   31.50
  -3 -18   3  193.08   28.80
   3  18   3  178.28   25.30
  -4  18   3   70.79   21.00
   4  18  -3   71.79   22.70
  -4  18   3   45.20   23.40
   4 -18   3   49.70   24.70
   4 -18   3   36.40   19.10
  -4 -18   3   18.30   17.00
  -4  18  -3   10.80   21.30
   4  18   3   23.50   10.80
  -4  18  -3    7.50   18.30
   4 -18  -3   23.70   18.90
   4  18   3   31.50   20.20
   5 -18   3    4.20   19.70
  -5  18   3   -6.20   22.10
   5 -18   3   15.30   24.30
  -5  18   3   -3.50   20.10
   5  18  -3    6.40   21.60
  -5  18  -3   39.70   20.30
  -5  18  -3   54.19   24.10
   5 -18  -3   44.70   20.40
   5  18   3   -5.50   21.30
  -6  18   3   79.19   26.40
   6 -18   3   96.39   24.30
   6 -18   3   75.49   26.30
   6  18  -3   76.69   25.50
  -6  18   3  101.29   25.30
  -6  18  -3   87.89   25.40
  -6  18  -3   75.89   22.30
   6  18   3   96.39   23.90
   6  18   3   87.39   11.40
   6 -18  -3   84.29   24.00
   7  18  -3  426.66   51.59
   7 -18   3  452.55   52.99
  -7  18   3  412.56   49.10
   7 -18   3  459.05   49.00
  -7  18   3  325.77   44.30
  -7  18  -3  358.76   47.80
   7  18   3  438.26   49.70
   7 -18  -3  407.86   49.00
   8  18  -3   41.20   25.60
   8 -18   3  -10.00   21.90
  -8  18   3    7.60   25.00
   8 -18   3   24.30   27.80
  -8  18   3   10.40   22.50
  -8  18   3   28.20   26.10
   8 -18  -3   26.30   23.40
   8  18   3   75.99   22.40
  -8  18  -3   11.40   24.60
   9 -18   3  129.29   34.70
  -9  18   3  168.18   29.80
   9  18  -3  125.29   29.90
  -9  18   3  155.28   32.60
   9 -18   3  147.39   32.00
   9  18   3  181.58   29.60
  -9  18  -3  114.09   27.50
   9 -18  -3  160.98   27.20
   0 -19  -3  250.27   28.10
   0  19   3  217.08   32.10
   0  19  -3  192.08   30.90
   0 -19   3  178.28   31.50
   0  19   3  224.88   29.10
   0 -19   3  197.08   27.30
  -1  19   3  150.78   28.80
   1  19  -3  161.68   27.20
   1 -19   3  136.19   20.10
   1 -19   3  154.78   28.60
  -1 -19  -3  144.79   19.40
  -1  19   3  165.88   23.20
  -1 -19   3  107.99   26.40
  -1  19  -3  117.99   27.60
   1  19   3  124.19   19.50
  -1 -19   3  158.08   22.80
   1 -19  -3  137.49   21.10
   1  19   3  103.69   26.00
  -2  19   3  123.89   21.90
   2 -19   3  143.99   21.50
   2 -19   3  105.99   27.90
  -2  19   3  101.69   28.00
   2  19  -3  120.79   26.90
   2  19   3  100.69   17.40
  -2 -19   3  120.49   25.10
  -2 -19   3  102.49   15.10
   2 -19  -3   93.79   20.40
   2  19   3   86.99   25.90
  -2  19  -3  118.29   27.00
  -3  19   3  413.96   45.40
   3 -19   3  500.65   44.10
  -3  19   3  441.96   51.59
   3  19  -3  474.25   49.70
   3 -19   3  418.46   51.09
   3  19   3  397.46   39.10
   3  19   3  409.26   49.20
  -3 -19   3  400.46   45.20
  -3  19  -3  419.36   50.19
   3 -19  -3  395.16   43.30
  -3 -19   3  400.56   35.50
  -4  19   3   97.99   23.70
   4  19  -3   73.29   25.30
   4 -19   3   95.49   22.30
   4 -19   3  113.79   29.00
  -4  19   3   94.79   26.70
   4  19   3   66.29   25.10
   4 -19  -3  100.69   22.00
  -4  19  -3  107.59   27.30
  -4 -19   3  113.29   22.70
   4  19   3   83.09   14.40
   5  19  -3  296.57   39.10
   5 -19   3  371.76   41.30
  -5  19   3  265.37   37.90
  -5  19   3  300.77   42.80
   5 -19   3  298.07   40.20
   5  19   3  301.27   28.00
  -5  19  -3  256.17   38.60
   5  19   3  339.47   43.80
   5 -19  -3  312.07   40.90
   6 -19   3   32.50   23.60
   6 -19   3   58.79   28.30
   6  19  -3   89.89   25.50
  -6  19   3   25.40   23.00
  -6  19   3   20.90   25.30
  -6  19  -3   87.89   26.30
   6  19   3   93.59   26.20
   6 -19  -3   60.59   23.90
   7  19  -3   70.09   25.50
   7 -19   3   35.30   25.30
  -7  19   3   59.99   25.40
   7 -19   3   75.69   29.90
  -7  19   3   39.90   26.00
   7  19   3   45.20   24.40
   7 -19  -3   51.49   25.90
  -7  19  -3  103.19   27.30
   8 -19   3   95.99   32.50
  -8  19   3  100.49   29.40
   8  19  -3  102.49   28.30
   8 -19   3   79.59   28.50
  -8  19   3   79.99   30.00
  -8  19   3  107.29   26.80
   8  19   3   59.79   27.10
  -8  19  -3   58.49   28.10
   8 -19  -3   40.90   26.60
  -9  19   3  110.29   29.90
   9 -19   3    6.90   21.20
   9  19  -3   35.00   28.60
   9 -19   3   17.40   31.90
  -9  19   3   69.69   25.80
   9 -19  -3   52.99   22.60
   9  19   3   51.89   25.40
  -9  19  -3   -2.00   25.40
   0 -20   3   38.30   24.10
   0  20   3   81.19   25.40
   0 -20  -3   46.90   17.10
   0  20   3   40.20   16.80
   0  20  -3   60.19   25.80
   0 -20   3   50.69   15.80
  -1  20   3  722.53   58.89
   1 -20   3  595.54   63.59
   1 -20   3  737.13   55.29
   1  20  -3  712.53   64.19
  -1 -20  -3  724.33   54.99
  -1  20   3  669.73   64.59
   1  20   3  577.34   55.39
  -1 -20   3  595.84   61.79
   1 -20  -3  575.04   55.19
   1  20   3  514.55   62.89
  -1  20  -3  584.44   62.99
  -1 -20   3  591.84   53.29
  -2  20   3  110.49   28.70
   2  20  -3  138.99   28.40
  -2  20   3  138.29   23.30
   2 -20   3  115.39   28.70
   2 -20   3  120.69   22.40
   2 -20  -3  124.99   22.80
   2  20   3  128.09   19.70
   2  20   3  103.99   28.00
  -2  20  -3  106.29   29.30
  -2 -20   3  183.98   29.30
  -2 -20   3  175.78   22.10
  -3  20   3   84.79   27.80
   3 -20   3   66.89   20.50
  -3  20   3   82.39   22.90
   3  20  -3   33.00   25.50
   3 -20   3   86.89   28.00
  -3  20  -3   34.70   24.70
   3  20   3   73.19   15.50
   3 -20  -3   73.69   21.40
  -3 -20   3   47.90   11.50
   3  20   3   48.40   24.60
  -3 -20   3   59.09   23.80
   4  20  -3   72.69   27.00
   4 -20   3   47.50   27.00
  -4  20   3   72.89   26.60
  -4  20   3   48.10   22.70
   4 -20   3   58.79   21.50
   4  20   3   93.99   26.90
   4 -20  -3   65.99   21.20
   4  20   3   63.79   13.60
  -4  20  -3   74.09   27.00
   5  20  -3   28.60   24.50
  -5  20   3    5.40   22.30
   5 -20   3  -16.50   26.10
  -5  20   3   -9.00   25.20
   5 -20   3   15.30   22.10
   5  20   3   31.10   25.70
   5 -20  -3   17.00   21.90
   5  20   3   21.90   10.00
  -5  20  -3  -34.70   24.30
  -6  20   3  168.68   36.00
   6 -20   3  169.08   31.20
   6  20  -3  216.48   35.90
   6 -20   3  240.98   38.30
  -6  20   3  207.58   33.60
  -6  20  -3  289.57   37.50
   6  20   3  221.88   34.20
   6 -20  -3  301.77   41.60
   7  20  -3  147.49   30.60
   7 -20   3   89.29   28.90
  -7  20   3   98.29   29.20
  -7  20   3  121.09   31.70
   7 -20   3  123.69   34.00
   7 -20  -3  116.39   29.00
   7  20   3  118.29   30.60
  -7  20  -3   98.59   31.00
   8 -20   3   50.29   32.70
   8 -20   3   74.09   26.70
  -8  20   3   26.20   29.80
  -8  20   3   26.70   27.80
   8  20  -3   25.20   27.50
   8 -20  -3   56.19   28.00
   8  20   3   32.40   27.30
  -8  20  -3   42.40   27.40
   0  21  -3  125.89   30.10
   0 -21   3  141.59   30.00
   0 -21   3  151.68   21.60
   0  21   3  114.59   22.20
   0 -21  -3  141.49   22.30
   0  21   3  138.79   30.90
  -1 -21  -3   20.70   16.00
  -1  21   3   50.39   26.30
   1  21  -3   14.90   25.10
   1 -21   3   18.30   26.60
   1 -21   3   38.70   17.20
  -1  21   3   38.00   18.70
   1  21   3   -0.30   16.30
  -1 -21   3    6.70   25.20
  -1  21  -3  -34.20   24.20
   1  21   3   15.50   24.10
  -1 -21   3    9.80   13.70
   1 -21  -3   -8.40   18.40
   2  21  -3   -3.00   24.50
   2 -21   3   -0.70   26.30
  -2  21   3   33.10   26.20
  -2  21   3   18.90   21.00
   2 -21   3   41.50   19.30
   2 -21  -3   15.70   19.50
  -2 -21   3   31.20   13.20
  -2  21  -3   19.80   24.20
   2  21   3   35.00   25.80
  -2 -21   3   34.60   23.20
   2  21   3   31.80   15.70
   3 -21   3  160.28   25.40
  -3  21   3  118.89   26.10
  -3  21   3  153.48   32.00
   3 -21   3  161.68   33.60
   3  21  -3  134.79   31.40
  -3  21  -3  101.69   30.50
   3  21   3  207.98   32.80
  -3 -21   3  150.48   27.30
   3 -21  -3  159.88   26.00
  -3 -21   3  188.68   21.80
   3  21   3  133.99   20.00
  -4  21   3   73.49   23.60
   4  21  -3   59.39   27.80
  -4  21   3   21.70   28.00
   4 -21   3   12.20   29.20
   4 -21   3   44.70   21.90
   4 -21  -3  102.99   23.80
   4  21   3   79.09   14.50
  -4  21  -3   91.29   29.00
   4  21   3   59.29   27.20
   5 -21   3  164.18   35.30
  -5  21   3  135.59   34.00
   5  21  -3  185.18   33.80
   5 -21   3  180.88   28.50
  -5  21   3  185.58   29.70
   5 -21  -3  144.09   27.40
   5  21   3  122.79   15.90
  -5  21  -3  114.29   32.20
   5  21   3  105.59   30.30
   6 -21   3   66.09   26.20
  -6  21   3   87.39   28.80
   6 -21   3  124.19   32.40
   6  21  -3   32.20   29.40
  -6  21   3   90.89   29.10
   6  21   3   71.39   29.60
   6 -21  -3  100.59   27.00
  -6  21  -3   64.99   29.20
   7 -21   3   14.70   27.10
   7 -21   3   47.50   31.70
   7  21  -3   12.40   31.00
  -7  21   3   -1.60   28.70
   7  21   3   42.00   28.40
   7 -21  -3   61.99   26.20
  -7  21  -3   80.69   30.20
   0 -22   3   49.50   27.80
   0 -22  -3   58.39   19.50
   0  22  -3   37.00   25.70
   0  22   3   46.50   19.80
   0 -22   3   67.69   18.00
   0  22   3   63.19   28.60
  -1  22   3   74.19   21.40
  -1 -22  -3  116.59   19.80
   1  22  -3   65.39   26.80
  -1  22   3   40.90   25.80
   1 -22   3   72.29   20.00
   1 -22   3   71.59   29.00
  -1 -22   3   74.89   27.30
  -1  22  -3   35.70   28.10
   1  22   3   35.20   18.60
   1 -22  -3   67.29   20.90
   1  22   3   28.50   27.90
  -1 -22   3   36.20   16.10
   2  22  -3   48.70   28.50
   2 -22   3   48.90   20.40
   2 -22   3   82.19   30.80
  -2  22   3   62.89   21.80
  -2  22   3    5.70   26.80
   2 -22  -3   -0.80   20.50
  -2  22  -3   24.30   26.30
   2  22   3   27.50   27.40
  -2 -22   3   -1.90   25.30
   2  22   3   14.90   15.90
  -2 -22   3    5.10   13.40
  -3  22   3   88.09   30.30
   3  22  -3   72.39   29.70
   3 -22   3  148.09   33.00
  -3  22   3  132.59   27.20
   3 -22   3  124.69   23.80
   3  22   3   57.69   29.50
   3  22   3  114.19   18.20
  -3 -22   3   86.09   14.90
  -3  22  -3   98.89   30.60
   3 -22  -3   98.19   24.20
   4 -22   3   66.69   31.00
  -4  22   3   57.89   24.40
  -4  22   3   22.90   27.90
   4  22  -3   33.00   27.00
   4 -22   3   36.10   23.50
   4  22   3   41.20   13.90
   4 -22  -3   74.19   23.90
   4  22   3   -3.50   30.40
  -4  22  -3   18.90   27.50
   5 -22   3   26.90   24.90
  -5  22   3   14.90   25.90
   5  22  -3   28.80   27.70
   5 -22   3   -7.40   29.80
  -5  22  -3   41.90   28.20
   5 -22  -3   28.50   23.10
   5  22   3   39.30   31.70
   0 -23   3   56.79   30.00
   0 -23  -3    1.30   17.30
   0  23   3  -11.30   19.50
   0 -23   3    1.10   16.80
   1 -23   3  308.77   39.10
   1 -23   3  289.47   43.10
  -1  23   3  267.17   39.20
  -1 -23  -3  322.37   36.50
   1  23   3  303.87   38.90
  -1 -23   3  232.48   39.30
   1 -23  -3  269.57   37.10
  -1 -23   3  261.57   33.10
   2 -23   3   35.30   30.60
   2 -23   3   27.00   20.80
  -2  23   3   27.40   22.60
  -2 -23   3   11.60   14.00
   2 -23  -3   18.10   20.40
   2  23   3   12.40   17.10
   3 -23   3   33.80   31.20
   3 -23   3  -20.20   19.80
  -3  23   3   12.50   23.10
   3  23   3   -2.20   15.00
   3 -23  -3   40.70   23.90
   0   0  -4  246.88   19.40
   0   0   4  242.08   19.50
   1   0   4 3947.90  296.37
  -1   0  -4 4083.29  296.27
  -1   0   4 4039.50  296.77
   1   0  -4 4135.09  296.67
  -2   0   4 4907.01  355.36
   2   0   4 4755.12  355.06
   2   0  -4 4727.93  355.36
   2   0  -4 4969.30  355.76
  -2   0   4 4937.01  355.76
  -3   0   4   45.10    7.30
   3   0  -4   61.99    8.10
  -3   0   4   57.79    8.10
   3   0   4   54.99    5.70
   3   0  -4   50.59    7.50
   4   0   4  455.95   34.90
   4   0  -4  460.65   36.60
   4   0  -4  495.65   37.30
  -4   0   4  471.95   37.00
  -4   0   4  488.65   36.80
   5   0  -4 4184.08  296.17
  -5   0   4 4187.38  296.17
   5   0  -4 4114.19  295.97
  -5   0   4 4052.49  295.77
   5   0   4 3568.84  294.27
   5   0   4 4109.49  296.57
   6   0  -4   18.50    7.70
   6   0  -4   22.50    7.60
  -6   0   4   17.90    6.20
  -6   0   4    9.90    5.90
  -6   0   4   14.80    7.60
   6   0   4   13.00    9.00
   6   0   4   13.30    2.20
   7   0  -4  162.08   18.20
  -7   0   4  157.28   19.30
   7   0  -4  143.99   17.60
  -7   0   4  138.69   13.80
   7   0   4  142.29   19.60
  -7   0   4  137.09   13.90
   7   0   4  143.69   11.50
   7   0   4  133.39   11.80
   8   0  -4   38.00   10.40
   8   0   4   40.50    5.90
  -8   0   4   42.50   11.30
   8   0  -4   40.00   11.00
   8   0   4   44.10   12.70
   9   0  -4   10.10   10.20
   9   0   4   18.30   12.80
   9   0   4   14.90    5.90
  -9   0   4    7.80   12.40
   9   0  -4   33.30   11.80
  10   0   4    1.20    6.90
 -10   0   4    5.00   13.20
  10   0   4    5.30   13.90
  10   0  -4    9.90   11.70
  10   0  -4   12.30   11.10
  11   0  -4  345.57   34.50
  11   0   4  286.57   37.60
  11   0  -4  325.77   32.80
 -11   0   4  351.86   34.20
  11   0   4  303.07   28.40
  12   0   4   44.40   10.90
 -12   0   4   26.70   16.50
  12   0  -4   55.49   17.10
  12   0   4   52.59   19.50
  12   0  -4   46.20   15.40
  13   0  -4  143.59   22.50
  13   0   4  176.48   27.10
  13   0  -4  175.18   24.50
  13   0   4  177.78   22.60
 -13   0   4  181.78   25.30
  14   0  -4   10.00   17.60
  14   0   4  -10.50   21.60
  14   0  -4   -9.90   17.00
  15   0  -4  262.87   32.30
  15   0  -4  258.97   31.20
  15   0   4  224.08   35.20
   0   1   4 5369.96  396.96
   0   1  -4 5459.35  397.06
   0  -1   4 5402.06  397.16
   0  -1  -4 5485.05  396.96
  -1   1   4 3684.93  297.37
  -1  -1  -4 3717.93  297.07
   1  -1   4 3746.73  297.47
   1   1  -4 3786.02  297.67
  -1   1   4 3687.63  297.57
  -1  -1   4 4661.13  297.97
  -1   1  -4 4615.54  297.57
   1  -1  -4 4628.74  297.77
   2  -1  -4  191.18   16.70
  -2  -1   4  193.38   15.70
  -2  -1   4  200.78   16.90
  -2   1  -4  181.08   15.30
   2  -1  -4  191.48   16.40
   2   1   4  196.98   15.10
  -3   1   4  640.24   43.70
   3  -1   4  641.64   42.90
   3   1  -4  641.44   43.90
  -3   1   4  617.04   43.80
   3   1  -4  603.84   43.10
  -3  -1   4  499.75   43.00
   3  -1  -4  494.75   43.30
   3  -1  -4  507.55   43.60
  -3  -1   4  492.15   43.40
   4  -1   4   28.20    4.60
  -4   1   4   32.60    6.90
   4   1  -4   32.10    5.90
  -4   1   4   33.70    6.70
   4   1  -4   33.80    7.10
  -5   1   4   50.19    8.30
   5  -1   4   68.99   10.70
  -5   1   4   71.19    8.90
   5   1  -4   60.79    8.20
   5  -1   4   66.29    7.60
   5   1  -4   65.89    9.20
  -5   1   4   73.19    9.70
   5  -1  -4   47.20    8.80
   5  -1  -4   42.80    8.80
  -5  -1   4   42.10    8.30
  -5  -1   4   42.00    7.70
   6  -1   4  433.96   35.50
  -6   1   4  438.06   36.90
  -6   1   4  435.16   37.90
   6  -1   4  458.85   38.70
  -6   1   4  434.96   36.70
   6   1  -4  435.56   37.40
   6   1  -4  425.56   36.70
  -6  -1   4  509.85   37.70
   6  -1  -4  509.75   37.80
   6   1   4  492.75   38.50
  -6  -1   4  493.35   36.30
   6  -1  -4  504.85   37.90
  -6  -1   4  503.85   36.30
   7   1  -4 1267.97  100.19
   7  -1   4 1276.07  101.59
  -7   1   4 1268.07   99.39
  -7   1   4 1323.37  101.19
  -7   1   4 1293.07   99.49
   7   1  -4 1287.87  100.49
   7  -1  -4 1390.76  100.89
   7  -1  -4 1336.07  100.59
  -7  -1   4 1432.76  100.99
  -7  -1   4 1384.76   98.59
  -7  -1   4 1414.26   98.59
   7   1   4 1378.06  101.39
   8  -1   4  219.58   25.90
   8   1  -4  236.08   23.00
  -8   1   4  207.88   24.20
   8  -1   4  206.98   19.40
  -8   1   4  210.38   18.10
   8   1  -4  225.88   22.80
  -8   1   4  214.18   18.20
  -8  -1   4  239.38   24.10
   8  -1  -4  217.18   22.60
   8   1   4  198.78   25.50
   8  -1  -4  235.28   24.70
   9   1  -4  198.78   21.60
   9  -1   4  176.48   18.80
   9   1  -4  173.08   22.10
  -9   1   4  188.48   24.40
   9  -1   4  158.98   22.40
   9   1   4  192.48   15.30
   9  -1  -4  215.08   22.80
   9  -1  -4  203.08   25.10
  -9  -1   4  190.48   22.60
   9   1   4  216.18   26.60
   9   1   4  202.88   15.70
  10  -1   4   48.30    9.60
  10  -1   4   51.89   16.20
 -10   1   4   33.90   14.40
  10   1  -4   44.20   12.70
  10   1  -4   48.10   12.50
  10   1   4   29.20    6.30
 -10  -1   4   37.20   12.40
  10  -1  -4   28.90   12.10
  10   1   4   30.60    5.90
  10   1   4   20.90   15.10
  10  -1  -4   22.40   13.10
  11   1  -4   20.00   13.20
 -11   1   4   21.10   15.70
  11  -1   4   17.70   16.60
  11  -1   4    8.20    9.80
  11   1  -4   17.70   12.90
  11   1   4    0.70    7.00
 -11  -1   4   -2.10   13.90
  11   1   4   -5.10   14.60
  11  -1  -4   26.80   15.00
  11  -1  -4   13.20   13.10
  12  -1   4  118.49   14.90
  12   1  -4   87.99   17.00
 -12   1   4  105.29   19.30
  12   1  -4  126.59   18.40
  12  -1   4   87.49   21.20
 -12  -1   4   67.39   17.30
  12  -1  -4  104.89   19.60
  12  -1  -4   93.89   17.40
  12   1   4   79.79   19.80
  12   1   4   61.49   11.70
  13   1  -4   70.09   17.70
  13  -1   4   66.89   13.70
  13   1  -4   54.99   17.10
 -13   1   4   19.50   17.80
  13  -1   4   43.50   20.80
  13  -1  -4   47.60   17.30
  13   1   4   54.29   21.00
  13  -1  -4   88.19   20.00
  14   1  -4   15.40   18.40
 -14   1   4   35.60   19.20
  14  -1   4   46.90   22.10
  14   1  -4   29.80   18.60
  14  -1  -4   29.00   19.20
  14   1   4   24.50   22.10
  14  -1  -4   51.39   18.90
  15  -1   4  117.79   28.70
  15   1  -4   85.19   22.00
  15   1  -4   61.49   21.70
  15  -1  -4  120.19   25.70
  15   1   4  100.19   26.70
   0   2  -4  398.96   29.90
   0  -2   4  380.26   30.00
   0   2   4  368.86   29.50
   1   2  -4  164.48   14.90
  -1   2   4  169.28   14.60
  -1   2   4  162.38   14.40
   1  -2   4  155.98   14.70
   2   2  -4   29.10    5.80
  -2   2   4   27.40    5.70
  -2   2   4   22.00    6.00
   2  -2   4   27.10    5.50
  -2  -2   4   31.20    4.60
  -2   2  -4   24.10    5.00
   2  -2  -4   29.10    5.80
  -2  -2   4   25.30    6.10
   2  -2  -4   23.30    5.90
  -3   2   4 1036.90   63.59
  -3  -2   4  801.42   62.99
  -3   2  -4  812.02   61.99
   3  -2  -4  797.02   62.99
  -3  -2   4  797.02   62.09
   3  -2  -4  790.52   62.89
   4   2  -4  236.68   19.60
  -4   2   4  224.38   19.90
  -4   2   4  218.98   20.00
   4  -2   4  221.28   18.60
   4   2  -4  225.78   18.30
   4  -2   4  225.38   21.10
   4  -2  -4  202.78   19.80
   4  -2  -4  213.58   19.70
  -4  -2   4  212.38   18.40
  -4  -2   4  217.68   19.20
  -5   2   4  926.21   66.29
   5   2  -4  898.71   65.29
  -5   2   4  944.81   66.79
   5  -2   4  908.11   65.19
   5   2  -4  914.81   66.19
  -5   2   4  875.51   65.99
   5  -2   4  943.41   67.29
   5  -2  -4  776.52   66.09
   5  -2  -4  810.22   66.19
  -5  -2   4  810.42   65.39
  -5  -2   4  783.12   65.29
  -6   2   4  513.75   40.50
  -6   2   4  501.65   41.30
   6   2  -4  514.75   40.60
   6  -2   4  512.95   42.30
   6  -2   4  510.55   39.40
  -6   2   4  511.95   40.20
   6   2  -4  490.95   39.50
   7   2  -4  193.98   18.20
   7  -2   4  191.68   22.50
   7   2  -4  178.68   19.30
   7  -2   4  181.08   17.20
  -7   2   4  173.88   17.90
  -7   2   4  190.08   17.60
  -7   2   4  175.38   20.80
  -7  -2   4  156.18   13.40
  -7  -2   4  163.58   18.70
   7   2   4  170.78   19.80
   7  -2  -4  158.18   20.30
   7  -2  -4  179.98   20.00
   8   2  -4   89.99   13.00
   8  -2   4   91.39   16.30
   8   2  -4   86.59   12.40
  -8   2   4   82.69   12.20
  -8   2   4   96.69   15.00
   8  -2   4   79.69   11.10
  -8   2   4   91.69   12.40
   8  -2  -4  101.49   14.60
  -8  -2   4  100.29   13.60
   8   2   4  106.19   14.60
   8  -2  -4  111.69   14.00
  -9   2   4  430.06   37.20
   9  -2   4  398.46   31.60
   9  -2   4  411.76   37.20
   9   2  -4  396.86   32.70
   9   2  -4  406.76   33.20
   9  -2  -4  312.67   33.40
   9  -2  -4  308.17   34.00
   9   2   4  319.67   35.20
  -9  -2   4  324.17   33.00
  10   2  -4  212.48   23.70
  10  -2   4  202.68   22.30
  10   2  -4  211.68   24.20
 -10   2   4  182.58   27.50
  10  -2   4  195.68   29.30
 -10  -2   4  221.08   25.10
  10   2   4  189.58   16.00
  10   2   4  204.58   15.90
  10   2   4  208.68   26.30
  10  -2  -4  197.58   25.10
  10  -2  -4  187.28   26.20
  11   2  -4   84.29   16.10
  11  -2   4   61.59   14.10
 -11   2   4   68.59   19.40
  11   2  -4   75.59   16.10
  11  -2   4   91.79   20.10
  11  -2  -4  119.79   17.30
 -11  -2   4  126.39   17.80
  11   2   4  112.79   12.30
  11   2   4  122.79   11.50
  11   2   4  119.69   19.80
  11  -2  -4  104.09   18.40
  12   2  -4   94.59   16.30
  12   2  -4   95.09   16.50
  12  -2   4   89.99   21.90
 -12   2   4   97.49   20.30
  12  -2   4   75.49   14.50
  12   2   4   39.50   17.30
  12   2   4   52.99    9.50
  12   2   4   55.39    8.90
  12  -2  -4   52.09   16.20
 -12  -2   4   35.80   15.40
  12  -2  -4   49.80   17.60
  13   2  -4  225.08   30.40
  13  -2   4  222.98   30.00
  13  -2   4  251.57   28.50
  13   2  -4  233.58   30.60
 -13   2   4  228.98   33.10
  13  -2  -4  239.08   33.00
  13   2   4  169.98   27.60
  13  -2  -4  171.78   25.40
  14   2  -4    0.30   16.90
  14  -2   4   -4.60   14.30
  14  -2   4   19.90   22.30
 -14   2   4   17.00   19.30
  14   2  -4   11.80   16.60
  14  -2  -4    3.40   20.50
  14   2   4   -4.80   20.00
  15   2  -4  109.39   23.20
  15  -2   4  148.09   30.00
  15   2  -4   94.19   22.30
  15   2   4  114.69   25.10
  15  -2  -4  124.39   25.40
   0  -3   4 1220.08   93.39
   0   3   4 1252.77   92.89
   0   3  -4 1293.67   93.39
   1  -3   4 1883.01  126.19
   1   3  -4 1926.71  126.29
  -1   3   4 1816.42  125.99
  -1   3   4 1864.11  125.89
   1  -3  -4 1443.56  125.49
  -1  -3   4 1476.15  125.89
  -1   3  -4 1531.55  125.79
  -2   3   4 1664.23  135.09
   2   3  -4 1733.53  135.19
  -2   3   4 1683.83  134.99
   2  -3   4 1721.53  135.09
   2  -3  -4 2017.30  135.29
   2  -3  -4 1894.01  135.09
  -2  -3   4 1920.41  135.39
  -2   3  -4 2001.00  135.09
  -3   3   4  246.68   23.50
  -3   3   4  247.08   23.70
   3   3  -4  246.38   23.20
   3  -3   4  245.38   23.00
   3  -3   4  253.57   23.90
  -3   3  -4  311.97   22.60
   3  -3  -4  319.27   23.60
  -3  -3   4  300.07   23.30
  -3  -3   4  301.27   21.70
   3  -3  -4  291.17   23.50
   4  -3   4  784.72   57.89
  -4   3   4  805.52   58.59
   4   3  -4  820.12   58.49
  -4   3   4  806.12   58.39
  -4   3   4  810.22   58.79
   4   3  -4  755.62   56.99
   4  -3   4  788.02   59.09
   4  -3  -4  725.93   58.29
   4  -3  -4  734.73   58.19
  -4  -3   4  707.73   57.69
  -4   3  -4  739.33   56.89
  -4  -3   4  709.43   56.89
  -5   3   4  348.37   32.30
   5   3  -4  344.57   31.40
   5  -3   4  344.77   30.70
   5   3  -4  346.47   29.80
  -5   3   4  344.17   31.50
  -5   3   4  345.07   31.90
   5  -3   4  343.37   33.00
   5  -3  -4  466.75   32.60
  -5  -3   4  460.05   30.70
  -5  -3   4  466.85   30.40
   6  -3   4  287.17   27.40
  -6   3   4  310.27   24.70
  -6   3   4  322.77   26.50
   6   3  -4  310.67   25.00
   6  -3   4  296.77   24.00
   6   3  -4  308.57   22.80
  -6   3   4  302.97   25.00
  -6  -3   4  219.58   21.90
   6  -3  -4  222.08   24.20
   6  -3  -4  227.98   25.20
  -6  -3   4  220.48   23.10
  -7   3   4  535.45   45.10
   7  -3   4  514.35   45.90
   7  -3   4  534.45   42.80
  -7   3   4  530.35   43.20
  -7   3   4  530.05   42.80
   7   3  -4  500.75   43.30
   7   3  -4  521.95   42.10
   7   3   4  598.24   44.30
   7  -3  -4  562.14   43.50
  -7  -3   4  560.74   42.60
   7  -3  -4  534.75   44.30
  -8   3   4  662.73   48.80
  -8   3   4  655.33   48.50
  -8   3   4  660.13   51.99
   8   3  -4  656.13   48.70
   8  -3   4  656.33   52.99
   8   3  -4  678.93   50.09
   8  -3   4  646.24   49.30
   8  -3  -4  566.34   50.89
   8  -3  -4  532.95   49.40
  -8  -3   4  570.04   49.20
   8   3   4  548.85   49.90
  -9   3   4   31.20    6.80
   9  -3   4   15.90   15.00
   9   3  -4   17.20   10.70
  -9   3   4   39.80   14.60
   9   3  -4   34.90    9.70
  -9   3   4   30.30    7.10
   9  -3   4   17.60    9.80
   9  -3  -4   14.40   13.00
  -9  -3   4   26.70   10.70
   9   3   4   24.50   11.50
   9  -3  -4   15.70   11.00
  10   3  -4  161.38   22.20
  10   3  -4  167.58   21.50
  10  -3   4  145.99   21.70
  10  -3   4  139.39   22.60
 -10   3   4  152.08   22.10
  10   3   4  156.78   20.50
 -10  -3   4  152.28   22.10
  10  -3  -4  176.98   23.70
  10  -3  -4  188.48   25.30
  11   3  -4  379.76   31.60
  11  -3   4  409.16   40.60
  11   3  -4  332.27   32.80
 -11   3   4  351.06   36.30
  11  -3   4  340.87   32.30
  11   3   4  299.37   24.60
  11  -3  -4  288.27   33.60
  11   3   4  315.27   35.00
  11  -3  -4  260.67   34.40
 -11  -3   4  335.87   31.90
  11   3   4  284.17   24.40
  12   3  -4   48.90   14.20
  12   3  -4   81.09   16.00
  12  -3   4   66.09   21.20
  12  -3   4   52.99   15.20
 -12   3   4   57.99   19.20
  12   3   4   15.00   15.50
  12  -3  -4   29.40   17.80
 -13   3   4   11.00   18.70
  13   3  -4    3.80   14.40
  13  -3   4    3.50   14.60
  13  -3   4   14.40   20.80
  13   3  -4  -10.50   15.00
  13  -3  -4   58.69   20.50
  13   3   4   16.60    7.90
  13   3   4   13.40   18.10
  14  -3   4   60.49   24.20
  14   3  -4   27.00   17.60
  14   3  -4   39.10   16.70
  14  -3   4   30.70   17.20
 -14   3   4    4.50   20.00
  14   3   4   -6.90   17.90
  14  -3  -4    5.30   20.20
  15   3  -4   57.19   19.10
  15  -3   4   24.00   25.90
  15   3  -4   67.99   20.70
  15  -3  -4   49.70   23.60
  15   3   4   72.59   23.90
   0   4   4   57.39    8.20
   0  -4   4   48.20    8.20
   0   4  -4   49.40    8.20
   1  -4   4  816.52   63.19
   1   4  -4  814.82   63.09
  -1   4   4  826.22   62.39
  -1  -4   4  855.81   63.19
  -1   4  -4  850.71   63.09
   1  -4  -4  835.32   62.39
   2   4  -4 1912.61  145.09
  -2   4   4 1859.71  144.79
   2  -4   4 1863.51  145.09
  -2   4   4 1902.41  144.99
  -2  -4   4 2080.59  145.29
   2  -4  -4 1988.20  144.89
  -2   4  -4 2124.59  145.09
   3   4  -4   93.39   12.90
  -3   4   4   92.69   13.40
  -3   4   4   77.19   11.70
   3  -4   4   92.49   12.70
   3  -4   4   89.89   13.80
  -3   4   4   85.39   13.40
  -3   4  -4  129.29   12.60
  -3  -4   4  127.19    9.90
   3  -4  -4  131.09   12.00
  -3  -4   4  127.59   13.20
   4  -4   4 1166.28   84.29
  -4   4   4 1121.19   84.39
   4   4  -4 1162.18   84.49
  -4   4   4 1168.68   84.79
   4  -4   4 1133.19   84.69
  -4   4   4 1211.98   84.89
  -4  -4   4 1039.30   83.79
   4  -4  -4 1050.09   84.39
  -4   4  -4 1093.39   83.49
  -4  -4   4 1073.69   82.59
   5  -4   4   78.79   10.60
  -5   4   4   75.29   11.00
  -5   4   4   70.29   10.50
  -5   4   4   77.09   10.10
   5   4  -4   84.49   10.50
   5  -4   4   68.39   12.40
   5   4  -4   72.09    8.40
  -5   4  -4   48.40    7.20
  -5  -4   4   42.60    6.90
   5  -4  -4   54.59    9.90
   5  -4  -4   51.19   10.40
  -5  -4   4   42.90    7.90
   6  -4   4 1291.07   99.09
  -6   4   4 1279.77   99.49
  -6   4   4 1289.87  100.19
  -6   4   4 1269.97   99.09
   6  -4   4 1232.38  100.59
   6   4  -4 1280.07   99.09
   6   4  -4 1199.98   97.49
   6  -4  -4 1365.56   99.99
   6  -4  -4 1417.26   99.79
  -6  -4   4 1466.35   98.09
  -6  -4   4 1349.16   97.59
  -6   4  -4 1376.36   96.59
  -7   4   4  276.67   25.70
   7   4  -4  278.07   25.40
  -7   4   4  304.07   28.40
  -7   4   4  263.57   25.20
   7  -4   4  271.97   29.40
   7   4  -4  274.17   23.10
   7  -4   4  269.57   25.40
   7  -4  -4  257.17   27.40
   7   4   4  261.07   25.70
   7  -4  -4  257.17   26.40
  -7  -4   4  253.47   23.60
  -8   4   4   62.69   10.30
   8  -4   4   64.39   11.70
   8  -4   4   45.00   14.40
   8   4  -4   49.80   11.20
   8   4  -4   54.29    9.00
  -8   4   4   46.00   14.50
  -8   4   4   48.10   10.50
   8  -4  -4   49.40   13.70
   8  -4  -4   52.99   12.40
  -8  -4   4   27.90    9.20
   8   4   4   38.90   11.40
  -9   4   4  489.25   39.90
  -9   4   4  473.35   44.60
   9  -4   4  520.45   42.30
   9   4  -4  500.85   42.40
  -9   4   4  494.25   40.10
   9  -4   4  498.65   46.40
   9   4  -4  485.05   40.00
   9  -4  -4  508.35   44.50
   9   4   4  510.05   42.70
  -9  -4   4  501.45   41.10
  10   4  -4  192.78   21.00
  10  -4   4  159.28   23.60
  10   4  -4  171.48   23.60
  10  -4   4  151.48   24.00
 -10   4   4  177.18   14.90
 -10   4   4  162.28   14.70
 -10   4   4  146.79   23.10
 -11   4   4  141.59   23.30
  11  -4   4  127.39   23.80
  11   4  -4  149.59   19.20
  11   4  -4  158.48   21.50
  11  -4   4  123.39   19.10
  11   4   4  139.29   19.90
  11   4   4  143.39   11.80
  11  -4  -4  120.99   21.70
  12  -4   4  237.78   28.30
  12  -4   4  200.28   28.00
  12   4  -4  244.08   27.80
 -12   4   4  213.78   27.20
  12   4  -4  224.68   25.20
  12   4   4  148.09   16.20
  12  -4  -4  149.99   25.40
  12   4   4  142.59   22.40
  13  -4   4   12.70   21.80
  13   4  -4   18.80   16.00
  13  -4   4   10.50   16.20
 -13   4   4   47.10   21.00
  13   4  -4    8.20   14.00
  13  -4  -4   46.00   20.50
  13   4   4   42.00    8.20
  13   4   4   51.39   18.10
 -14   4   4  353.36   43.60
  14   4  -4  322.97   35.90
  14   4  -4  310.77   38.30
  14  -4   4  351.16   39.50
  14  -4   4  328.77   45.40
  14  -4  -4  286.07   37.10
  14   4   4  299.07   27.90
  14   4   4  333.37   40.40
   0  -5   4 1390.56  106.79
   0   5   4 1464.45  105.89
   0   5  -4 1474.75  106.89
   0  -5  -4 1389.76  105.89
   1   5  -4  363.06   29.40
   1  -5   4  352.16   28.50
   1  -5   4  340.27   29.40
  -1   5   4  365.36   28.50
   1  -5  -4  344.77   28.50
   1   5   4  350.46   27.80
  -1   5  -4  359.86   29.10
  -1  -5   4  347.97   29.30
   2   5  -4 1200.38   92.89
  -2   5   4 1188.48   92.99
   2  -5   4 1196.98   93.09
   2  -5   4 1173.18   92.69
  -2   5   4 1220.18   92.59
   2  -5  -4 1303.67   92.59
  -2  -5   4 1314.27   93.09
  -2   5  -4 1315.47   92.99
  -3   5   4  146.49   16.00
  -3   5   4  152.78   15.60
   3   5  -4  148.09   15.80
  -3   5   4  135.29   15.20
   3  -5   4  139.59   14.20
   3  -5   4  148.69   16.30
  -3  -5   4  122.19   10.90
   3  -5  -4  115.79   13.40
  -3  -5   4  104.59   14.10
  -3   5  -4  102.89   14.60
   4  -5   4   45.30    9.00
  -4   5   4   48.10    9.80
  -4   5   4   42.60    8.30
   4   5  -4   47.80    8.70
   4  -5   4   35.30    8.60
  -4   5   4   58.29    9.60
  -4  -5   4   29.20    7.80
  -4  -5   4   39.80    5.90
  -4   5  -4   33.40    7.90
   4  -5  -4   37.00    9.50
   5  -5   4 1168.18   81.59
  -5   5   4 1158.98   81.29
  -5   5   4 1185.38   81.89
   5   5  -4 1219.78   81.29
   5  -5   4 1143.69   82.39
  -5   5   4 1221.58   82.19
   5  -5  -4  900.21   81.19
  -5  -5   4  911.81   79.89
  -5   5  -4  927.61   79.89
  -5  -5   4  923.81   78.79
   6  -5   4   -6.80   11.60
  -6   5   4    8.70    9.30
   6  -5   4    4.80    8.90
   6   5  -4   -4.10    8.40
  -6   5   4    1.90    7.90
  -6   5   4   -1.90    8.60
   6   5  -4   -2.90    4.50
   6  -5  -4   22.50   10.40
  -6   5  -4   25.90    6.00
  -6   5  -4   18.60    5.50
  -6  -5   4   12.20    5.50
  -6  -5   4   16.40    5.30
   7  -5   4   26.60   10.70
  -7   5   4   31.90   12.20
   7   5  -4   28.80   10.10
  -7   5   4   29.10   10.20
   7   5  -4   37.00    6.60
  -7   5   4   30.80   11.30
   7  -5   4   41.00   11.70
   7  -5  -4   60.89   13.40
   7   5   4   57.39   10.00
  -8   5   4  625.14   53.79
   8  -5   4  612.24   51.49
   8   5  -4  630.34   48.50
   8   5  -4  632.94   51.19
   8  -5   4  618.04   54.39
  -8   5   4  624.44   50.99
  -8   5   4  625.44   50.39
   8  -5  -4  675.03   52.89
  -8  -5   4  626.84   48.90
   8   5   4  642.24   50.69
   9  -5   4   47.30   13.20
  -9   5   4   25.20   15.40
   9  -5   4   17.00   12.80
  -9   5   4   27.90    9.80
   9   5  -4   37.70    8.80
  -9   5   4   46.60   10.90
   9   5  -4   33.60   11.80
  -9  -5   4   33.10    9.30
   9  -5  -4   48.00   15.40
   9   5   4   40.30   12.20
 -10   5   4  302.37   25.90
  10   5  -4  312.97   27.20
  10  -5   4  301.17   36.80
  10  -5   4  328.27   32.50
 -10   5   4  319.27   35.00
 -10   5   4  284.77   26.00
  10   5  -4  304.37   30.40
  10  -5  -4  263.57   33.90
  10   5   4  243.08   30.80
 -11   5   4  524.15   48.60
  11   5  -4  490.85   44.90
  11   5  -4  495.45   42.10
  11  -5   4  558.14   50.69
  11  -5   4  484.85   46.20
  11   5   4  514.75   45.00
  11   5   4  493.05   37.60
  11  -5  -4  477.85   47.90
 -12   5   4  157.58   26.80
  12   5  -4  160.48   21.50
  12  -5   4  156.88   27.60
  12   5  -4  158.98   23.10
  12  -5   4  160.28   22.90
  12  -5  -4  167.08   25.40
  12   5   4  156.88   15.60
  12   5   4  221.38   28.30
  13  -5   4   68.19   19.10
  13   5  -4   55.89   14.60
  13   5  -4   64.89   17.50
 -13   5   4   50.29   21.80
  13  -5   4   57.49   24.20
  13   5   4   53.39   18.00
  13  -5  -4   33.80   21.60
  13   5   4   56.09    9.00
  14   5  -4    5.30   17.90
  14  -5   4    5.20   18.80
 -14   5   4   -5.80   22.10
  14  -5   4   29.10   25.50
  14   5  -4   -3.00   13.90
  14   5   4   -2.70    8.30
  14  -5  -4   17.50   22.60
  14   5   4  -16.20   17.50
   0  -6  -4  549.45   43.50
   0  -6   4  568.84   43.40
   0   6  -4  589.34   45.10
   0   6   4  554.34   43.50
   0  -6   4  581.24   45.10
  -1   6   4  557.64   42.50
  -1   6   4  609.04   41.30
   1  -6   4  555.34   41.50
   1  -6   4  564.04   42.80
   1   6  -4  561.14   42.70
  -1   6  -4  505.05   42.20
   1  -6  -4  490.35   41.40
   1   6   4  487.35   40.80
  -1  -6   4  473.25   42.20
  -2   6   4  640.34   51.79
   2   6  -4  656.63   51.69
   2  -6   4  639.14   51.89
  -2   6   4  677.83   51.19
   2  -6   4  630.74   51.19
   2   6   4  709.73   50.19
  -2  -6   4  672.23   51.59
  -2   6  -4  673.73   51.69
   2  -6  -4  638.64   50.99
  -3   6   4  589.04   44.20
  -3   6   4  590.84   43.80
  -3   6   4  576.74   43.70
   3  -6   4  536.15   43.90
   3   6  -4  599.44   43.80
   3  -6   4  596.54   44.20
  -3  -6   4  480.55   43.30
  -3   6  -4  487.65   43.10
   3  -6  -4  474.15   43.20
  -4   6   4  200.58   22.00
   4   6  -4  213.08   21.50
   4  -6   4  210.08   22.40
  -4   6   4  182.78   21.40
  -4   6   4  188.78   21.20
   4  -6   4  168.08   21.90
  -4  -6   4  226.88   16.10
  -4  -6   4  213.08   20.20
   4  -6  -4  230.58   21.90
  -4   6  -4  215.18   20.10
   5  -6   4   78.89   13.90
  -5   6   4   82.49   13.30
  -5   6   4   75.99   13.40
   5   6  -4  104.99   12.90
  -5   6   4   71.59   12.30
   5  -6   4   76.49   12.60
  -6   6   4 1616.64  116.39
  -6   6   4 1664.23  117.49
   6  -6   4 1684.03  117.29
   6  -6   4 1650.73  118.19
   6   6  -4 1675.33  116.59
  -6   6   4 1691.13  117.79
  -6   6  -4 1388.46  115.19
  -6  -6   4 1388.46  114.49
   6  -6  -4 1372.76  116.29
  -6  -6   4 1428.36  113.79
   7  -6   4  281.47   33.00
   7  -6   4  274.07   30.60
   7   6  -4  296.07   29.50
  -7   6   4  278.27   32.20
  -7   6   4  294.97   30.80
  -7   6   4  306.47   29.90
  -7   6  -4  355.46   26.50
  -7   6  -4  334.77   26.00
   7  -6  -4  329.47   32.10
  -7  -6   4  349.96   25.50
  -8   6   4   94.29   14.90
   8  -6   4  101.89   16.90
  -8   6   4   97.99   15.70
  -8   6   4   97.99   18.60
   8   6  -4  103.29   12.70
   8   6  -4  123.19   15.60
   8  -6   4   97.49   16.80
   8   6   4  155.68   17.70
   8  -6  -4  178.58   23.10
  -9   6   4   70.89   13.50
   9   6  -4   65.59    9.70
   9  -6   4   59.69   15.90
   9  -6   4   58.39   18.40
  -9   6   4   74.79   18.40
  -9   6   4   71.69   12.80
   9   6  -4   66.49   14.10
   9   6   4   94.69   13.70
   9  -6  -4  106.89   18.30
  10   6  -4  167.08   22.50
  10  -6   4  143.29   20.20
  10  -6   4  132.69   23.20
  10   6  -4  143.99   16.80
 -10   6   4  161.38   18.80
 -10   6   4  132.19   22.50
 -10   6   4  157.78   19.10
  10   6   4  105.29   17.00
  10  -6  -4   97.59   20.80
  10   6   4   95.99   11.70
  11  -6   4   40.60   16.80
 -11   6   4   51.29    8.10
  11   6  -4   42.80   14.80
  11  -6   4   61.89   21.70
 -11   6   4   51.79    8.00
  11   6  -4   57.89   10.80
 -11   6   4   18.50   19.30
  11  -6  -4   26.00   18.40
  11   6   4   12.80   13.80
  12  -6   4  134.79   25.70
  12   6  -4  106.89   14.70
 -12   6   4  113.19   24.60
  12   6  -4  113.09   19.20
  12  -6   4  113.79   21.60
  12   6   4  104.59   13.40
  12  -6  -4  116.59   23.00
  12   6   4   86.79   18.10
  13  -6   4    0.50   18.30
  13  -6   4   19.00   24.40
  13   6  -4   25.00   16.70
 -13   6   4   36.00   21.90
  13   6  -4   22.80   12.40
  13   6   4   39.40   16.40
  13   6   4   32.30    8.40
  13  -6  -4   37.40   21.70
  14  -6   4  171.48   26.90
  14   6  -4  175.68   25.90
  14  -6   4  157.08   31.80
 -14   6   4  159.28   29.80
  14   6  -4  137.39   23.90
  14   6   4  181.38   19.50
  14   6   4  194.28   24.80
  14  -6  -4  172.08   30.10
   0  -7   4 3046.70  227.08
   0  -7  -4 3012.50  225.88
   0  -7   4 3061.39  225.78
   0   7   4 3117.19  226.68
   0   7  -4 3072.99  227.08
   0   7   4 3117.99  225.88
   1   7  -4   81.09   11.90
  -1   7   4   72.79    9.90
   1  -7   4   67.09   11.90
  -1   7   4   88.69   11.80
   1  -7   4   62.99    9.70
  -2   7   4 1061.09   74.89
   2  -7   4 1034.10   75.89
   2   7  -4 1075.29   75.59
   2  -7   4 1017.20   74.89
  -2   7   4 1099.99   75.99
   2   7   4  946.61   73.49
  -2  -7   4  922.31   75.09
  -2   7  -4  926.11   75.19
  -2  -7   4  905.51   72.79
   2  -7  -4  887.61   73.99
  -3   7   4  214.18   21.10
  -3   7   4  199.18   21.30
   3  -7   4  184.58   21.70
   3  -7   4  182.48   21.20
   3   7  -4  202.18   20.80
   3  -7  -4  204.98   19.00
   3   7   4  192.58   17.90
  -3   7  -4  209.48   21.50
  -3  -7   4  202.78   15.70
  -3  -7   4  183.28   20.60
  -4   7   4  187.48   24.00
  -4   7   4  204.68   24.50
  -4   7   4  185.28   24.80
   4   7  -4  194.28   23.50
   4  -7   4  195.88   25.30
  -4  -7   4  289.87   23.50
   4  -7  -4  275.17   24.90
  -4  -7   4  280.57   18.30
  -4  -7   4  256.97   18.30
  -4   7  -4  278.57   23.80
   5   7  -4  488.95   41.20
  -5   7   4  529.05   42.70
  -5   7   4  507.45   41.60
   5  -7   4  498.05   43.10
  -5   7   4  483.05   42.60
   5  -7   4  470.05   43.20
  -5   7  -4  523.75   41.20
   5  -7  -4  502.85   42.30
  -5  -7   4  501.05   40.10
   6   7  -4  373.46   30.60
  -6   7   4  334.47   31.50
   6  -7   4  352.46   31.70
  -6   7   4  353.16   31.40
  -6   7   4  390.16   33.10
   6  -7   4  319.77   33.40
  -6  -7   4  293.97   27.10
   6  -7  -4  297.27   31.70
  -6   7  -4  291.27   29.10
   7  -7   4   73.29   18.50
   7   7  -4  104.19   15.40
   7  -7   4  113.89   17.50
  -7   7   4  113.69   17.40
  -7   7   4  114.49   18.40
  -7   7   4  101.79   15.60
  -7   7  -4  155.08   16.20
   7  -7  -4  118.49   17.90
  -7   7  -4  147.89   15.50
  -8   7   4  298.37   32.10
  -8   7   4  322.57   33.40
   8   7  -4  302.77   32.70
  -8   7   4  295.27   35.80
   8  -7   4  318.27   37.10
   8  -7   4  288.37   33.20
   8   7   4  380.36   27.60
   8  -7  -4  354.36   35.50
   8   7   4  364.76   30.50
  -8   7  -4  362.76   27.90
  -8   7  -4  371.16   28.30
  -9   7   4  122.69   21.90
   9   7  -4  132.29   18.60
  -9   7   4  126.29   18.20
   9  -7   4  119.39   20.70
  -9   7   4  144.99   20.90
   9  -7   4  122.79   22.70
   9   7   4  196.58   20.00
   9  -7  -4  166.88   22.10
 -10   7   4  207.98   28.30
 -10   7   4  217.38   25.60
  10   7  -4  234.48   20.90
  10  -7   4  201.98   29.10
 -10   7   4  242.18   25.40
  10  -7   4  213.08   31.50
  10   7  -4  229.98   27.60
  10   7   4  211.48   25.70
  10   7   4  220.38   19.90
  10  -7  -4  236.38   32.70
 -11   7   4   92.39   13.00
  11   7  -4   93.99   17.50
 -11   7   4   85.89   13.00
 -11   7   4   84.69   22.70
  11  -7   4  109.59   24.30
  11  -7   4   83.09   20.30
  11   7  -4  100.99   14.90
  11  -7  -4  124.19   23.20
  12  -7   4   43.40   23.90
  12   7  -4   49.70   16.90
  12  -7   4   30.50   18.90
 -12   7   4   59.59   22.50
  12   7  -4   54.39   10.60
  12  -7  -4   44.10   21.20
  12   7   4   27.80   14.40
  12   7   4   30.50    8.30
  13  -7   4  132.99   24.90
 -13   7   4  168.98   27.10
  13   7  -4  108.59   21.40
  13  -7   4  131.89   29.00
  13   7  -4  142.99   20.50
  13   7   4  133.39   17.10
  13   7   4  123.39   19.80
  13  -7  -4  100.19   26.00
 -14   7   4   32.90   24.50
  14   7  -4   20.30   11.80
  14   7  -4   -3.80   18.10
  14  -7   4  -29.70   24.90
  14  -7   4  -10.30   20.70
  14   7   4    7.80    9.20
  14   7   4    5.70   16.70
  14  -7  -4   25.40   24.50
   0   8   4   18.30    6.80
   0   8  -4   11.70    9.30
   0  -8   4   11.00    6.20
   0  -8   4   12.50    9.00
   0   8   4    9.50    8.60
   0  -8  -4   13.20    7.10
  -1   8   4   55.79   11.70
   1  -8   4   53.89    9.60
  -1  -8  -4   53.29    8.80
  -1   8   4   53.09    9.80
   1   8  -4   49.40   11.80
   1  -8   4   56.89   12.40
   1  -8  -4   98.19   13.00
  -1   8  -4   89.59   12.40
  -1  -8   4   91.99   12.80
   2  -8   4  625.34   48.90
   2   8  -4  677.63   49.40
  -2   8   4  618.54   49.40
  -2   8   4  648.64   48.30
   2  -8   4  653.63   48.60
   2  -8  -4  600.04   48.10
  -2  -8   4  595.04   45.90
  -2  -8   4  555.14   48.80
  -2   8  -4  587.94   48.90
   2   8   4  567.34   47.90
   2   8   4  586.84   46.50
  -3   8   4  117.89   17.50
   3   8  -4  129.29   17.80
   3  -8   4  124.09   18.00
   3  -8   4  119.79   16.10
  -3   8   4  108.79   16.00
   4  -8   4   97.79   15.20
  -4   8   4  105.19   14.10
  -4   8   4  107.49   15.10
  -4   8   4   97.39   14.30
   4  -8   4   94.19   14.40
   4   8  -4   86.59   13.50
  -4  -8   4   95.79   13.10
   4   8   4   81.89   12.00
   4  -8  -4   66.49   13.60
   4   8   4   96.49   13.90
  -4   8  -4   79.59   13.60
   5  -8   4  796.52   59.49
  -5   8   4  798.72   58.79
   5   8  -4  835.42   57.79
  -5   8   4  813.22   59.09
   5  -8   4  803.72   59.19
  -5   8   4  788.02   57.89
  -5  -8   4  610.44   55.89
   5  -8  -4  611.84   57.69
   5   8   4  621.34   55.39
  -5   8  -4  616.34   56.99
  -6   8   4   83.79   13.30
  -6   8   4   56.19   13.10
  -6   8   4   58.29   14.80
   6  -8   4   64.69   15.90
   6   8  -4   73.19   13.10
   6  -8   4   53.99   14.80
  -6   8  -4   42.90   11.50
   6   8   4   52.09    9.20
   6  -8  -4   57.99   14.50
  -6  -8   4   55.19    9.40
   7  -8   4  229.28   30.20
  -7   8   4  287.57   27.30
  -7   8   4  253.17   29.00
   7   8  -4  267.77   26.90
  -7   8   4  259.17   29.90
   7  -8   4  282.37   28.70
   7   8   4  213.68   22.00
  -7   8  -4  216.28   24.70
   7  -8  -4  202.78   28.60
  -8   8   4   76.59   16.10
   8   8  -4   71.59   15.20
   8  -8   4   74.59   16.80
  -8   8   4   73.79   18.10
   8  -8   4   73.39   16.10
  -8   8   4   87.19   15.00
   8   8   4   83.99   10.60
  -8   8  -4   98.79   12.40
  -8   8  -4   81.59   11.30
   8  -8  -4   64.49   17.70
   8   8   4   71.79   11.60
  -9   8   4  434.56   42.70
  -9   8   4  424.16   41.80
   9  -8   4  465.25   46.70
   9   8  -4  447.36   42.30
  -9   8   4  452.15   40.90
   9  -8   4  458.35   43.60
   9   8   4  496.45   37.30
  -9   8  -4  473.95   36.30
   9   8   4  457.45   39.20
   9  -8  -4  496.15   45.40
  -9   8  -4  463.55   36.10
  10  -8   4  244.08   31.80
  10   8  -4  221.68   27.10
 -10   8   4  220.28   25.00
 -10   8   4  260.87   34.30
 -10   8   4  216.48   26.50
  10  -8   4  204.68   28.50
  10  -8  -4  161.08   23.40
  10   8   4  146.99   23.20
  10   8   4  165.38   19.80
 -11   8   4   16.40   11.50
  11   8  -4   29.60   15.30
  11  -8   4   14.40   21.60
 -11   8   4    7.20   11.80
 -11   8   4    2.80   20.80
  11  -8   4    7.70   18.30
  11  -8  -4   40.00   20.80
  11   8   4   64.69   13.20
  11   8   4   34.10    9.30
  12  -8   4  113.09   27.80
 -12   8   4  103.99   13.60
  12  -8   4   76.29   23.30
  12   8  -4  124.29   20.40
 -12   8   4  119.89   14.20
 -12   8   4  148.49   26.90
  12   8   4   94.09   16.70
  12  -8  -4  106.49   24.80
  12   8   4  120.79   13.80
  13  -8   4   42.00   26.30
 -13   8   4   75.79   24.70
  13   8  -4   34.70   18.60
  13  -8   4   42.30   21.60
  13   8   4   39.60   10.30
  13   8   4   40.30   15.10
  13  -8  -4   33.60   23.70
  14  -8   4   32.60   28.40
  14  -8   4   21.80   22.90
 -14   8   4  -42.20   23.30
  14   8  -4    2.40   19.30
  14   8   4   16.00   15.20
  14  -8  -4    5.00   24.80
  14   8   4   33.20   11.00
   0   9  -4  260.77   26.20
   0  -9   4  274.47   23.70
   0  -9  -4  240.08   23.40
   0   9   4  260.37   23.40
   0   9   4  276.47   26.10
   0  -9   4  263.17   27.00
  -1  -9  -4  157.18   17.30
  -1   9   4  144.49   20.30
   1   9  -4  167.48   19.90
   1  -9   4  178.08   20.90
  -1   9   4  176.48   18.10
   1  -9   4  165.68   18.60
   1  -9  -4  146.69   17.80
   1   9   4  153.18   16.70
  -1   9  -4  145.59   20.50
  -1  -9   4  161.18   15.80
   1   9   4  134.39   19.90
  -1  -9   4  137.29   20.20
  -2  -9   4  214.88   22.40
  -2  -9   4  195.08   17.20
   2  -9  -4  194.88   21.00
   2   9   4  180.88   21.80
  -2   9  -4  182.18   22.80
   2   9   4  201.08   18.50
   3   9  -4  409.36   39.20
   3  -9   4  429.96   39.30
  -3   9   4  410.16   40.00
  -3   9   4  439.86   37.80
   3  -9   4  405.56   39.80
  -3   9  -4  515.45   39.90
  -3  -9   4  465.05   39.50
   3  -9  -4  466.95   38.80
  -3  -9   4  496.65   34.60
   3   9   4  495.35   36.20
   3   9   4  465.55   38.40
   4   9  -4  797.32   59.89
  -4   9   4  812.82   61.59
   4  -9   4  744.73   60.29
   4  -9   4  793.92   60.99
  -4   9   4  781.62   60.19
   4   9   4  711.63   58.29
   4  -9  -4  726.63   59.59
  -4  -9   4  681.93   58.69
  -4   9  -4  722.73   59.59
   4   9   4  734.03   56.69
   5  -9   4  372.56   34.70
  -5   9   4  366.36   35.10
  -5   9   4  405.76   34.00
   5  -9   4  371.46   32.10
   5   9  -4  359.16   32.30
  -5   9   4  364.86   32.90
   5   9   4  315.67   28.10
  -5   9  -4  328.87   31.80
   5  -9  -4  330.47   30.90
   5   9   4  329.27   30.10
  -5  -9   4  298.37   30.20
  -6   9   4  173.88   24.80
   6   9  -4  159.58   21.70
   6  -9   4  149.79   21.40
  -6   9   4  177.28   22.60
   6  -9   4  155.98   21.40
  -6   9   4  172.58   24.70
  -7   9   4  825.82   68.89
  -7   9   4  815.22   67.89
   7  -9   4  765.72   68.69
  -7   9   4  841.72   69.49
   7   9  -4  761.82   67.19
   7  -9   4  788.12   69.39
  -7  -9   4  885.31   63.09
  -7   9  -4  925.21   66.69
   7   9   4  898.51   65.19
   7  -9  -4  887.31   68.79
  -8   9   4   44.20   18.00
   8  -9   4   35.40   17.30
   8   9  -4   26.20   13.10
  -8   9   4   55.79   14.60
  -8   9   4   50.99   15.20
   8  -9   4   25.20   17.80
  -8   9  -4   47.70   11.70
   8  -9  -4   43.70   13.90
  -8   9  -4   51.69   11.00
   8   9   4   44.60    9.70
   8   9   4   38.20   10.10
   9  -9   4  174.28   26.60
   9  -9   4  156.38   25.90
  -9   9   4  157.78   22.70
   9   9  -4  150.68   22.60
  -9   9   4  179.88   24.00
  -9   9   4  162.18   26.80
  -9   9  -4  234.48   21.00
   9   9   4  261.57   22.60
   9  -9  -4  236.48   27.00
  -9   9  -4  251.77   22.00
   9   9   4  209.48   22.20
  10   9  -4   98.99   17.80
  10  -9   4   47.70   21.50
 -10   9   4  100.09   19.20
 -10   9   4   83.69   16.00
 -10   9   4   85.29   16.70
  10  -9   4   75.59   21.30
  10   9   4   63.89   11.90
  10   9   4   57.09   12.30
  10  -9  -4   30.20   19.80
  11  -9   4   20.40   20.30
  11   9  -4   36.50   16.20
 -11   9   4   46.70   13.90
 -11   9   4   20.00   22.00
  11  -9   4   35.50   23.30
 -11   9   4   45.00   14.40
  11   9   4   35.00   11.90
  11   9   4   51.09   11.20
  11  -9  -4   45.60   21.20
  12  -9   4   27.00   20.30
  12   9  -4   13.60   16.90
 -12   9   4   42.50   24.10
 -12   9   4   15.60   11.00
  12  -9   4   40.20   25.20
 -12   9   4   29.40   10.90
  12   9   4   52.99   11.50
  12   9   4   53.39   13.20
  12  -9  -4   47.90   23.60
  13  -9   4   79.99   25.00
 -13   9   4  100.19   27.60
  13   9  -4   84.69   20.40
  13  -9   4   52.39   27.30
  13   9   4   52.29   12.70
  13  -9  -4   46.60   25.70
  13   9   4   42.10   14.40
  14  -9   4   69.09   26.60
  14   9  -4   56.89   21.60
  14  -9   4   83.09   30.00
  14   9   4   83.19   16.10
  14  -9  -4  102.79   29.20
  14   9   4   51.09   13.80
   0  10  -4  926.51   71.49
   0 -10   4  868.71   71.59
   0 -10   4  924.21   68.89
   0  10   4  920.21   69.49
   0  10   4  896.21   71.19
   0 -10  -4  891.01   69.39
  -1  10   4  307.77   30.60
  -1 -10  -4  282.37   26.70
   1  10  -4  325.67   30.60
   1 -10   4  282.07   30.80
  -1  10   4  312.27   27.90
   1 -10   4  305.77   27.80
  -1  10  -4  327.37   30.80
  -1 -10   4  304.27   30.60
  -1 -10   4  306.37   26.20
   1 -10  -4  320.27   27.90
   1  10   4  301.67   29.70
   1  10   4  345.67   27.30
  -2  10   4   84.69   17.00
  -2  10  -4  122.59   17.30
  -2 -10   4  140.49   13.90
  -2 -10   4  129.89   17.70
   2 -10  -4  146.39   18.40
   2  10   4  146.59   15.40
   2  10   4  138.79   18.90
   3 -10   4  843.82   65.19
   3  10  -4  813.32   63.99
   3 -10   4  844.72   63.59
  -3  10   4  790.62   64.79
  -3  10   4  820.42   63.39
   3  10   4  812.22   62.69
  -3 -10   4  799.42   63.69
   3 -10  -4  798.92   63.09
  -3  10  -4  784.72   64.09
   3  10   4  800.92   60.59
  -3 -10   4  712.63   59.19
   4 -10   4   35.10   10.80
   4  10  -4   38.70   13.10
  -4  10   4   36.40   10.40
   4 -10   4   20.60   14.20
  -4  10   4   24.20   12.80
  -4  10  -4   29.30   12.30
   4  10   4   20.80    6.90
   4 -10  -4   20.20    9.90
   4  10   4   14.60    9.90
  -4 -10   4   21.50   11.30
   5 -10   4 1530.15  119.89
  -5  10   4 1584.04  119.89
   5 -10   4 1584.14  121.69
  -5  10   4 1614.64  121.29
   5  10  -4 1586.94  120.39
  -5  10   4 1548.84  119.99
  -5  10  -4 1579.64  119.99
   5  10   4 1633.04  116.99
   5 -10  -4 1510.35  119.99
  -5 -10   4 1599.64  118.89
   5  10   4 1589.44  118.89
  -6  10   4   94.79   17.70
  -6  10   4  109.59   18.70
  -6  10   4   90.09   16.30
   6  10  -4  119.49   16.10
   6 -10   4  123.09   19.20
   6 -10   4   85.59   18.00
  -6  10  -4   73.79   15.50
   6  10   4   71.79    9.90
   6 -10  -4   87.19   17.10
  -6 -10   4   79.59   12.00
   6  10   4   58.79   12.80
  -7  10   4   75.09   17.10
   7 -10   4   64.09   18.20
  -7  10   4   79.69   16.70
   7 -10   4   78.29   18.90
   7  10  -4   88.09   15.80
  -7  10   4   62.39   18.30
   7 -10  -4   26.50   16.90
  -8  10   4  274.57   32.10
   8 -10   4  271.87   33.70
  -8  10   4  222.78   27.30
   8 -10   4  238.28   27.40
   8  10  -4  227.08   27.80
  -8  10   4  222.88   30.20
   8 -10  -4  159.08   24.90
   8  10   4  158.88   22.80
  -8  10  -4  186.18   23.10
   8  10   4  161.28   20.20
  -8  10  -4  168.38   24.00
  -9  10   4   -6.30   18.20
   9 -10   4  -11.20   18.90
  -9  10   4  -14.60   14.70
   9  10  -4    1.60   14.50
   9 -10   4   -7.60   16.90
  -9  10   4    0.90   13.90
   9  10   4   21.20   10.80
   9 -10  -4   25.50   18.60
  -9  10  -4    5.60   11.00
   9  10   4   17.70    8.60
  -9  10  -4    5.80   10.20
  10 -10   4  278.37   33.50
 -10  10   4  241.48   32.70
  10  10  -4  259.47   33.60
 -10  10   4  262.67   31.60
 -10  10   4  290.87   39.80
  10 -10   4  240.68   32.40
  10 -10  -4  226.08   31.60
  10  10   4  258.17   25.50
  10  10   4  261.27   27.60
 -10  10  -4  256.27   24.00
 -10  10  -4  274.47   24.60
 -11  10   4  100.89   25.80
  11 -10   4   91.99   25.40
 -11  10   4  115.59   18.70
 -11  10   4  101.89   19.00
  11  10  -4  130.39   21.50
  11 -10   4  117.89   27.30
  11  10   4  142.49   18.90
  11 -10  -4  129.79   25.70
  11  10   4  136.09   16.80
  12  10  -4    4.70   18.00
 -12  10   4  -12.90   12.90
  12 -10   4  -10.00   21.40
 -12  10   4  -31.50   22.30
 -12  10   4    5.70   12.80
  12 -10   4   19.40   25.10
  12  10   4   -5.00   11.40
  12 -10  -4    1.60   21.70
  12  10   4   -8.00   10.00
  13 -10   4   69.39   28.10
 -13  10   4   48.30   10.60
  13 -10   4   72.59   25.00
 -13  10   4   84.29   26.70
  13  10  -4   72.09   20.80
  13 -10  -4   83.89   26.90
  13  10   4   73.59   13.60
  13  10   4   90.49   14.70
   0  11   4  113.09   18.00
   0 -11   4  128.09   17.00
   0  11   4  140.29   18.20
   0 -11  -4  153.48   17.20
   0 -11   4  102.79   18.40
   0  11  -4  125.89   17.60
   1 -11   4  299.87   32.50
  -1  11   4  290.17   32.20
   1  11  -4  326.17   34.60
  -1 -11  -4  282.87   31.20
  -1  11   4  299.97   34.80
  -1  11  -4  419.76   35.90
   1 -11  -4  436.16   32.70
   1  11   4  435.96   35.30
   1  11   4  433.46   31.30
  -1 -11   4  414.96   35.70
  -1 -11   4  424.26   30.90
   2 -11   4  438.66   37.90
   2 -11   4  435.26   40.60
  -2  11   4  445.86   38.30
  -2  11   4  439.56   40.50
   2  11  -4  437.66   39.80
   2  11   4  435.56   35.60
   2  11   4  442.86   39.60
  -2 -11   4  436.86   34.60
   2 -11  -4  428.16   36.20
  -2  11  -4  449.95   40.20
  -2 -11   4  421.36   39.20
   3 -11   4  517.65   39.80
  -3  11   4  467.55   41.60
   3 -11   4  504.55   42.30
  -3  11   4  519.25   39.90
   3  11  -4  483.85   40.60
   3 -11  -4  440.26   38.80
  -3 -11   4  415.66   40.00
   3  11   4  399.36   39.30
  -3  11  -4  393.06   40.20
  -3 -11   4  416.06   33.80
   3  11   4  395.66   35.40
   4 -11   4  731.83   59.29
  -4  11   4  741.03   60.59
  -4  11   4  732.93   59.19
   4  11  -4  753.62   60.09
   4 -11   4  766.62   60.79
  -4 -11   4  706.73   58.29
   4  11   4  698.93   54.99
  -4  11  -4  716.43   59.39
   4  11   4  692.13   58.19
   4 -11  -4  679.83   58.59
   5 -11   4   17.90   15.90
   5  11  -4   31.60   14.10
   5 -11   4   39.50   14.20
  -5  11   4   18.90   15.10
  -5  11   4   38.10   12.00
   5 -11  -4   13.90   11.00
  -5  11  -4   15.00   13.20
   5  11   4   20.90    6.90
   5  11   4    7.30   11.10
  -5 -11   4   15.20   11.40
   6 -11   4   50.09   17.60
  -6  11   4   51.19   15.40
  -6  11   4   55.49   16.80
   6  11  -4   53.79   14.90
  -6  11   4   47.90   17.00
   6 -11   4   34.20   13.50
   6 -11  -4   37.60   15.20
  -6  11  -4   34.60   14.90
   6  11   4   35.70    7.50
  -6 -11   4   26.30   10.50
   6  11   4   30.70   12.10
   7  11  -4  679.43   58.19
  -7  11   4  693.83   59.09
  -7  11   4  656.53   56.99
   7 -11   4  660.63   59.89
  -7  11   4  669.13   59.69
   7 -11   4  649.24   59.19
   7  11   4  692.33   51.99
  -7  11  -4  682.93   56.79
   7  11   4  715.73   55.49
   7 -11  -4  667.73   58.49
   8 -11   4  146.19   26.10
   8 -11   4  151.98   26.50
  -8  11   4  177.88   25.90
   8  11  -4  158.28   23.40
  -8  11   4  167.88   24.30
  -8  11   4  170.88   26.90
   8  11   4  210.78   20.00
   8 -11  -4  233.88   26.70
  -8  11  -4  252.37   27.30
   8  11   4  221.88   19.30
   8  11   4  224.08   25.00
   9  11  -4   79.69   18.30
   9 -11   4   82.29   22.70
   9 -11   4   91.59   23.40
  -9  11   4   86.29   22.30
  -9  11   4   83.39   17.90
  -9  11   4   95.09   20.40
  -9  11  -4   74.19   15.50
   9  11   4   66.89   10.80
   9  11   4   85.19   14.70
   9 -11  -4   57.69   19.90
  -9  11  -4   79.29   14.80
  10 -11   4  121.79   27.30
 -10  11   4  132.59   23.40
  10  11  -4  135.69   23.80
 -10  11   4  158.88   24.30
  10 -11   4  135.29   28.60
 -10  11   4  138.99   29.10
  10 -11  -4  236.58   29.00
 -10  11  -4  233.48   22.60
 -10  11  -4  224.48   23.40
  10  11   4  239.08   26.00
  10  11   4  221.58   20.30
 -11  11   4   45.70   17.80
  11  11  -4   80.59   19.40
  11 -11   4   46.10   24.10
  11 -11   4   60.59   25.40
 -11  11   4   68.89   23.70
 -11  11   4   63.69   17.50
  11  11   4   81.99   15.50
  11  11   4   55.29   10.70
 -11  11  -4   71.19    9.90
  11 -11  -4   52.09   24.30
 -12  11   4   49.70   15.80
  12 -11   4   74.59   26.10
 -12  11   4   60.89   27.00
  12 -11   4   84.89   28.00
 -12  11   4   68.69   16.30
  12  11  -4   84.59   20.40
  12  11   4   12.90   13.90
  12 -11  -4   42.20   25.30
  12  11   4   31.10   10.00
  13 -11   4   94.59   29.60
 -13  11   4  103.99   15.10
  13 -11   4  137.69   30.20
  13  11  -4  117.89   24.50
 -13  11   4  143.49   18.60
  13  11   4  133.19   18.80
  13 -11  -4   98.79   28.00
  13  11   4   89.19   13.60
   0  12   4   -3.10    9.60
   0  12  -4   15.80   13.50
   0 -12   4    7.00   13.70
   0 -12  -4    4.60    9.20
   0 -12   4   -5.50    8.70
[truncated: 4,825,395 more chars]
